# Supplementary material for: TRPV4 disrupts mitochondrial transport and causes axonal degeneration via a CaMKII-dependent elevation of intracellular Ca2+
Source: Nat Commun. 2020 May 29;11:2679. doi: 10.1038/s41467-020-16411-5 (PMC7260201; doi:10.1038/s41467-020-16411-5)
Supplement: Supplementary file 3 — Supplementary Data 1 [file 41467_2020_16411_MOESM3_ESM.xlsx]

## Sheet: Table S1
	Gene(Vert)		Genotype	stock #	fly gene	N	% abnormal males	% abnormal females	manipulation
	CDK7		y[1] v[1]; P{y[+t7.7] v[+t1.8]=TRiP.HM04001}attP2	31497	14-3-3 epsilon	70	0.966667	0.975	RNAi
	CAMK2A		y[1] sc[*] v[1]; P{y[+t7.7] v[+t1.8]=TRiP.GL00366}attP2	35441	14-3-3 epsilon	61	0.966667	1	RNAi
	MTMR6/7/8		y[1] sc[*] v[1]; P{y[+t7.7] v[+t1.8]=TRiP.HMS01229}attP2	34884	14-3-3ε	73	0.485294	0.935897	RNAi
			y[1] sc[*] v[1]; P{y[+t7.7] v[+t1.8]=TRiP.HMS01229}attP2	34884	14-3-3ε	56	0.571429	1	RNAi
			y[1] sc[*] v[1]; P{y[+t7.7] v[+t1.8]=TRiP.GL01310}attP40	41878	14-3-3ζ	102	0.923077	1	RNAi
	NDUFAB1		y[1] sc[*] v[1]; P{y[+t7.7] v[+t1.8]=TRiP.GL01310}attP40	41878	14-3-3ζ	53	0.96	1	RNAi
	CHEK1		y[1] sc[*] v[1]; P{y[+t7.7] v[+t1.8]=TRiP.HMS00675}attP2	32887	26-29-p	93	0.906977	1	RNAi
	SAR1A, SAR1B		y[1] sc[*] v[1]; P{y[+t7.7] v[+t1.8]=TRiP.HMS00300}attP2	33418	5-HT1A	79	0.744444	0.955882	RNAi
	NOS1/2		y[1] v[1]; P{y[+t7.7] v[+t1.8]=TRiP.JF01852}attP2	25834	5-HT1A	51	1	1	RNAi
			y[1] sc[*] v[1]; P{y[+t7.7] v[+t1.8]=TRiP.HMS00823}attP2	33885	5-HT1B	94	0.604651	0.941176	RNAi
	SNX18/SNX33/SNX9 (from protein chip)		y[1] sc[*] v[1]; P{y[+t7.7] v[+t1.8]=TRiP.HMS00471}attP2	32471	5-HT7	69	0.776316	0.967742	RNAi
			y[1] sc[*] v[1]; P{y[+t7.7] v[+t1.8]=TRiP.HMS01326}attP2	34338	Aats-val	52	1	1	RNAi
			y[1] sc[*] v[1]; P{y[+t7.7] v[+t1.8]=TRiP.GL00234}attP2	35327	Abl	118	0.938596	1	RNAi
	SAR1A, SAR1B		y[1] v[1]; P{y[+t7.7] v[+t1.8]=TRiP.JF03041}attP2	28626	Ac3	66	0.826087	0.976744	RNAi
	PTPRG, PTPRZ1		y[1] sc[*] v[1]; P{y[+t7.7] v[+t1.8]=TRiP.HMS01230}attP2	34885	ACC	82	0.705882	0.947917	RNAi
			y[1] v[1]; P{y[+t7.7] v[+t1.8]=TRiP.JF01978}attP2	25958	Ace	64	1	1	RNAi
	GRIK1/2/3/4/5		y[1] w[67c23]; P{w[+mC]=lacW}Acer[k07704]/CyO	10679	Acer	76	0.846154	0.99
	CDK8/19		y[1] sc[*] v[1]; P{y[+t7.7] v[+t1.8]=TRiP.HMS00892}attP2/TM3, Sb[1]	33941	Ack	88	0.761905	0.891304	RNAi
			y[1] v[1]; P{y[+t7.7] v[+t1.8]=TRiP.HMS02328}attP40	41931	Ack-like	90	0.945652	1	RNAi
	CCDC102A/B (from protein chip)		y[1] w[67c23] P{w[+mC] y[+mDint2]=EPgy2}Act5C[EY11969]	20718	Act5C	66	0.655172	0.972973	OE
			y[1] v[1]; P{y[+t7.7] v[+t1.8]=TRiP.JF02279}attP2	26737	Actn3	76	0.984848	1	RNAi
	HNF4G, NR2A1		w[1118]; PBac{w[+mC]=WH}Actn3[f00971]/TM6B, Tb[1]	18397	Actn3	44	1	1
	PAH, TPH1/2		y[1] sc[*] v[1]; P{y[+t7.7] v[+t1.8]=TRiP.GL00270}attP2	35358	Ady43A	121	0.85	0.985915	RNAi
	SIK1/2		y[1] v[1]; P{y[+t7.7] v[+t1.8]=TRiP.HMS00007}attP2	33615	Akt1	100	1	1	RNAi
			y[1] sc[*] v[1]; P{y[+t7.7] v[+t1.8]=TRiP.GL01063}attP2	36888	AlCR2	74	0.777778	0.968085	RNAi
	PRKCA/B/D/E/G/H/Q		y[1] v[1]; P{y[+t7.7] v[+t1.8]=TRiP.JF02668}attP2	27518	Alk	58	0.722222	0.875	RNAi
	DUSP10		y[1] v[1]; P{y[+t7.7] v[+t1.8]=TRiP.JF01373}attP2	31389	alphaTub84B	61	0.982759	1	RNAi
			y[1] v[1]; P{y[+t7.7] v[+t1.8]=TRiP.HM04009}attP2	31703	alphaTub85E	63	0.907407	0.972222	RNAi
			y[1] sc[*] v[1]; P{y[+t7.7] v[+t1.8]=TRiP.HMS01411}attP2	35001	aPKC	93	1	1	RNAi
			y[1] v[1]; P{y[+t7.7] v[+t1.8]=TRiP.HM05157}attP2	28946	apolpp	96	0.960526	1	RNAi
	HDC, DDC		y[1] sc[*] v[1]; P{y[+t7.7] v[+t1.8]=TRiP.GL00307}attP2/TM3, Sb[1]	35388	ash2	72	0.973684	1	RNAi
	ROCK1/2		y[1] v[1]; P{y[+t7.7] v[+t1.8]=TRiP.JF02656}attP2/TM3, Sb[1]	27506	AstC-R1	38	0.777778	0.965517	RNAi
	WDR92		y[1] v[1]; P{y[+t7.7] v[+t1.8]=TRiP.JF02656}attP2/TM3, Sb[1]	27506	AstC-R1	39	0.8	1	RNAi
			y[1] v[1]; P{y[+t7.7] v[+t1.8]=TRiP.JF01631}attP2	31154	Atac3	78	0.83871	1	RNAi
	SPR		y[1] v[1]; P{y[+t7.7] v[+t1.8]=TRiP.JF01538}attP2	31086	Atac3	75	0.969697	1	RNAi
			y[1] sc[*] v[1]; P{y[+t7.7] v[+t1.8]=TRiP.GL00047}attP2/TM3, Sb[1]	35177	Atg1	30	1	1	RNAi
			y[1] sc[*] v[1]; P{y[+t7.7] v[+t1.8]=TRiP.HMS01511}attP40	35763	aur	75	0.914286	1	RNAi
			y[1] v[1]; P{y[+t7.7] v[+t1.8]=TRiP.JF02661}attP2	27511	b	81	0.791667	0.977778	RNAi
			y[1] sc[*] v[1]; P{y[+t7.7] v[+t1.8]=TRiP.GL00380}attP2	35815	beta Tub56D	21	1	1	RNAi
	SFN, YWHAB/G/H/Q/Z		y[1] sc[*] v[1]; P{y[+t7.7] v[+t1.8]=TRiP.HMS01165}attP2	34687	betaggt-I	114	1	1	RNAi
	SOLH		y[1] sc[*] v[1]; P{y[+t7.7] v[+t1.8]=TRiP.HMS01247}attP2	34902	betaggt-II	90	0.564103	0.970588	RNAi
	GUCY2D/F		w[*]; P{y[+mDint2] w[BR.E.BR]=SUPor-P}bib[KG06241]	14478	bib	70	0.863636	1
	CDK5/14/16/17		y[1] v[1]; P{y[+t7.7] v[+t1.8]=TRiP.JF02771}attP2	27691	bib	31	0.933333	1	RNAi
			bib[1]/CyO	1595	bib	92	0.95122	1	LOF mutant
	ITPR2/3		y[1] v[1]; P{y[+t7.7] v[+t1.8]=TRiP.JF02078}attP2	31496	brv1	72	0.92	1	RNAi
	LCE3A, RYR1/2/3		y[1] v[1]; P{y[+t7.7] v[+t1.8]=TRiP.JF01463}attP2	31670	brv2	54	0.931034	1	RNAi
	ACR, CD163, CD163L1, CD5L, CORIN, DMBT1, F11, F12, HGFAC, KLK1/2/3/4/5/7/9/10/11/12/13/14, PRSS1/3/8/12/21/22/27/33/36/38/42/45/46/48/53, SRCRB4D, SSC5D, ST14, TMPRSS2/3/5/6/7/9/11B/11D/11E/11F/13/15, TPSAB1, TPSD1, TPSG1		y[1] v[1]; P{y[+t7.7] v[+t1.8]=TRiP.JF02462}attP2	33763	brv3	50	0.967742	1	RNAi
			y[1] sc[*] v[1]; P{y[+t7.7] v[+t1.8]=TRiP.HMS00777}attP2	32977	bsk	51	1	1	RNAi
			y[1] v[1]; P{y[+t7.7] v[+t1.8]=TRiP.JF01108}attP2	31546	bt	75	0.94	1	RNAi
			y[1] sc[*] v[1]; P{y[+t7.7] v[+t1.8]=TRiP.GL00027}attP2	35159	Btk29A	126	0.780303	1	RNAi
			y[1] w[67c23]; P{w[+mC] y[+mDint2]=EPgy2}btsz[EY02982]	16545	btsz	53	0.923077	1	OE
			y[1] v[1]; P{y[+t7.7] v[+t1.8]=TRiP.JF02635}attP2	27485	Cad74A	93	0.790698	0.98	RNAi
			w[1118]; PBac{w[+mC]=WH}Cad74A[f00312] PBac{WH}f00312	18312	Cad74A	73	1	0.977273
	PRKCA/B/D/E/G/H/Q		y[1] v[1]; P{y[+t7.7] v[+t1.8]=TRiP.JF02579}attP2	27266	Cad96Ca	91	1	1	RNAi
			y[1] w[*]; Mi{y[+mDint2]=MIC}CadN[MI00393]/CyO	30981	CadN	139	0.850746	0.979167	MiMIC
			y[1] sc[*] v[1]; P{y[+t7.7] v[+t1.8]=TRiP.HMS02380}attP2	41982	CadN	86	1	1	RNAi
	PAH, TH, TPH1/2		y[1] v[1]; P{y[+t7.7] v[+t1.8]=TRiP.JF02658}attP2	27508	CadN2	55	1	1	RNAi
			y[1] v[1]; P{y[+t7.7] v[+t1.8]=TRiP.GL01264}attP2/TM3, Sb[1]	41836	CAH2	70	0.757576	1	RNAi
			y[1] v[1]; P{y[+t7.7] v[+t1.8]=TRiP.JF03391}attP2	29455	CalpA	83	0.567568	0.913043	RNAi
			y[1] v[1]; P{y[+t7.7] v[+t1.8]=TRiP.JF01983}attP2	25963	CalpB	108	0.625	0.884615	RNAi
			y[1] v[1]; P{y[+t7.7] v[+t1.8]=TRiP.JF01983}attP2	25963	CalpB	56	0.761905	0.971429	RNAi
	PACS1		y[1] sc[*] v[1]; P{y[+t7.7] v[+t1.8]=TRiP.GL01332}attP2	41900	CaMKI	107	1	1	RNAi
	DYRK2/3/4		y[1] sc[*] v[1]; P{y[+t7.7] v[+t1.8]=TRiP.GL00237}attP2/TM3, Sb[1]	35330	CaMKII	99	0	0	RNAi
			y[1] sc[*] v[1]; P{y[+t7.7] v[+t1.8]=TRiP.GL00237}attP2/TM3, Sb[1]	35330	CaMKII	87	0	0.102041	RNAi
			y[1] sc[*] v[1]; P{y[+t7.7] v[+t1.8]=TRiP.GL00237}attP2/TM3, Sb[1]	35330	CaMKII	88	0.0487805	0.0638298	RNAi
	GRIK1/2/3/4/5		w[*]; P{w[+mC]=UAS-CamKII-I.Ala}2	29666	CaMKII	69	0.796296	0.845238	OE inhib.
	CDC42BPB, CDC42BPG		y[1] w[1118]; P{w[+mC] y[+mDint2]=EPgy2}CaMKII[EY14097]	22325	CaMKII	27	1	0.972222	OE
	RABGGTB		y[1] v[1]; P{y[+t7.7] v[+t1.8]=TRiP.JF03336}attP2	29401	CaMKII	83	0.65625	0.941176	RNAi
	NR2E1		w[*]; P{w[+mC]=UAS-CaMKII.T287D}6B1	29664	CaMKII (calcium-independent)	4	1	1	OE CA
			w[*]; P{w[+mC]=UAS-CaMKII.T287A}3B3	29663	CaMKII (incapable of achieving calcium independence under UAS control)	44	1	1	OE mut
	SFN, YWHAB/G/H/Q/Z		w[*]; P{w[+mC]=UAS-CaMKII.R3}2	29662	CaMKII (wild type R3 isoform )	39	0.941176	1	OE
	CHAT		y[1] sc[*] v[1]; P{y[+t7.7] v[+t1.8]=TRiP.HMS01880}attP40	38966	CanA-14F	92	0.947368	1	RNAi
	GUCY1B3		y[1] v[1]; P{y[+t7.7] v[+t1.8]=TRiP.JF02616}attP2	27307	CanB	148	0.413043	0.974684	RNAi
			w[1118] P{w[+mC]=XP}CanB[d09902]	19323	CanB	79	0.982143	0.970588
	PTPN3, PTPN4		y[1] sc[*] v[1]; P{y[+t7.7] v[+t1.8]=TRiP.HMS01551}attP2	36663	CAP	103	0.805556	0.970149	RNAi
	MTMR3/4		y[1] sc[*] v[1]; P{y[+t7.7] v[+t1.8]=TRiP.HMS01551}attP2	36663	CAP	47	0.909091	0.944444	RNAi
	SUFU		y[1] v[1]; P{y[+t7.7] v[+t1.8]=TRiP.JF01948}attP2	25928	Ca-P60A	129	0.86	0.987342	RNAi
	AQP1/2/4/5/8, MIP		Ca-P60A[Kum170]/CyO	26700	Ca-P60A	70	1	1	LOF mutant
	SSBP2/3/4		y[1] sc[*] v[1]; P{y[+t7.7] v[+t1.8]=TRiP.HMS00644}attP2	32857	CASK	74	0.918919	1	RNAi
			y[1] v[1]; P{y[+t7.7] v[+t1.8]=TRiP.HM05189}attP2	28978	cathD	36	1	1	RNAi
	HTR1B/1D/1F		y[1] sc[*] v[1]; P{y[+t7.7] v[+t1.8]=TRiP.HMS00156}attP2	34839	caz	50	1	1	RNAi
			y[1] v[1]; P{y[+t7.7] v[+t1.8]=TRiP.JF02968}attP2/TM3, Sb[1]	28333	CCKLR-17D3	50	0.466667	0.95	RNAi
			y[1] sc[*] v[1]; P{y[+t7.7] v[+t1.8]=TRiP.HMS02212}attP2	40950	cdc2	58	0.84	1	RNAi
			y[1] sc[*] v[1]; P{y[+t7.7] v[+t1.8]=TRiP.HMS01543}attP40	36128	cdc2c	130	0.879032	0.941176	RNAi
	PKLR, PKM2		y[1] v[1]; P{y[+t7.7] v[+t1.8]=TRiP.HMS02497}attP40	42661	cdc2rk	73	0.953125	1	RNAi
	PAIP2, PAIP2B		y[1] v[1]; P{y[+t7.7] v[+t1.8]=TRiP.HMJ02227}attP40	42568	cdi	80	0.986111	1	RNAi
	CAPN2/9/11/12/14		y[1] sc[*] v[1]; P{y[+t7.7] v[+t1.8]=TRiP.GL00031}attP2	35163	Cdk12	85	0.944444	1	RNAi
			y[1] sc[*] v[1]; P{y[+t7.7] v[+t1.8]=TRiP.GL00240}attP2	36060	Cdk4	106	0.673077	0.981481	RNAi
			y[1] sc[*] v[1]; P{y[+t7.7] v[+t1.8]=TRiP.GL00189}attP2	35287	Cdk5	106	0.488636	0.91129	RNAi
	SSBP2/3/4		y[1] v[1]; P{y[+t7.7] v[+t1.8]=TRiP.JF02667}attP2	27517	Cdk5	92	0.510204	0.767442	RNAi
	SERPINA1/3/4/5/6/7/11/12, SERPINB1/2/3/4/5/8/9/12, SERPINC1, SERPIND1, SERPINE1/3, SERPINI1/2		y[1] sc[*] v[1]; P{y[+t7.7] v[+t1.8]=TRiP.GL00189}attP2	35287	Cdk5	103	0.789474	0.976923	RNAi
			y[1] sc[*] v[1]; P{y[+t7.7] v[+t1.8]=TRiP.GL00073}attP2	35199	Cdk7	89	0	0.0365854	RNAi
	SPECC1, SPECC1L-ADORA2A		y[1] sc[*] v[1]; P{y[+t7.7] v[+t1.8]=TRiP.GL00073}attP2	35199	Cdk7	108	0.0566038	0.0363636	RNAi
	NR2E1		y[1] sc[*] v[1]; P{y[+t7.7] v[+t1.8]=TRiP.GL00231}attP2	35324	Cdk8	46	0.166667	0.767857	RNAi
	INPP5J		y[1] v[1]; P{y[+t7.7] v[+t1.8]=TRiP.HMS02329}attP40/CyO	41932	Cdk9	78	0.916667	0.97619	RNAi
	MST4, STK3/4/24/25		y[1] sc[*] v[1]; P{y[+t7.7] v[+t1.8]=TRiP.HMS01382}attP2	34388	CG10576	73	0.921875	0.97561	RNAi
			y[1] sc[*] v[1]; P{y[+t7.7] v[+t1.8]=TRiP.HMS00753}attP2	32958	CG10672	84	0.75	0.973214	RNAi
	CDK5/14/16/17		y[1] v[1]; P{y[+t7.7] v[+t1.8]=TRiP.HMS01814}attP2	38346	CG10738	84	1	1	RNAi
			y[1] v[1]; P{y[+t7.7] v[+t1.8]=TRiP.JF03278}attP2	29599	CG10804	98	0.845238	0.928571	RNAi
			y[1] sc[*] v[1]; P{y[+t7.7] v[+t1.8]=TRiP.HMS00198}attP2	34878	CG10863	64	0.9	1	RNAi
	CCDC6 (from protein chip)		y[1] v[1]; P{y[+t7.7] v[+t1.8]=TRiP.JF03425}attP2	31991	CG11155	54	0.982143	1	RNAi
			y[1] sc[*] v[1]; P{y[+t7.7] v[+t1.8]=TRiP.GL00036}attP2	35167	CG11255	94	0.846154	1	RNAi
	ACTA1/2, ACTBL2, ACTC1, PS1TP5BP1		y[1] v[1]; P{y[+t7.7] v[+t1.8]=TRiP.JF02940}attP2	28309	CG11448	64	0.965517	1	RNAi
			y[1] P{w[+mC] y[+mDint2]=EPgy2}CG11448[EY06476] w[67c23]	16726	CG11448	54	1	1	OE
	JMJD6		y[1] sc[*] v[1]; P{y[+t7.7] v[+t1.8]=TRiP.HMS00726}attP2	32933	CG11700	68	0.681818	0.958333	RNAi
			y[1] sc[*] v[1]; P{y[+t7.7] v[+t1.8]=TRiP.HMS01782}attP2	38318	CG11897	85	0.7	0.95	RNAi
	CAMK2A, CAMK2B, CAMK2D, CAMK2G		y[1] sc[*] v[1]; P{y[+t7.7] v[+t1.8]=TRiP.HMS00910}attP2	33955	CG12163	128	0.962963	1	RNAi
			y[1] v[1]; P{y[+t7.7] v[+t1.8]=TRiP.HMJ02086}attP40	42520	CG12290	84	1	1	RNAi
	PTK7		y[1] v[1]; P{y[+t7.7] v[+t1.8]=TRiP.HMC02923}attP40/CyO	44529	CG12817	56	0.955882	1	RNAi
			y[1] v[1]; P{y[+t7.7] v[+t1.8]=TRiP.JF02053}attP2	26284	CG1299	67	0.884615	1	RNAi
	AJUBA, LIMD1, WTIP		y[1] sc[*] v[1]; P{y[+t7.7] v[+t1.8]=TRiP.HMS01972}attP2/TM3, Sb[1]	39052	CG13197	52	0.95	1	RNAi
			y[1] P{w[+mC] y[+mDint2]=EPgy2}CG13366[EY03608] w[67c23]	15662	CG13366	126	0.637097	0.921875	OE
	PTPN		y[1] sc[*] v[1]; P{y[+t7.7] v[+t1.8]=TRiP.HMS01133}attP2	34656	CG13366	88	1	1	RNAi
	CDK4/6		y[1] sc[*] v[1]; P{y[+t7.7] v[+t1.8]=TRiP.GL00194}attP2/TM3, Sb[1]	35292	CG13369	63	0.875	1	RNAi
	DUSP12		y[1] v[1]; P{y[+t7.7] v[+t1.8]=TRiP.JF03059}attP2	28644	CG13579	55	0.857143	1	RNAi
	HDC, DDC		y[1] v[1]; P{y[+t7.7] v[+t1.8]=TRiP.JF02275}attP2	26733	CG13995	96	0.763889	0.758333	RNAi
	MAPK1/3		y[1] sc[*] v[1]; P{y[+t7.7] v[+t1.8]=TRiP.GL00567}attP2	36607	CG1444	97	1	1	RNAi
			y[1] sc[*] v[1]; P{y[+t7.7] v[+t1.8]=TRiP.HMS01322}attP2	34334	CG14476	152	0.835714	0.981707	RNAi
			y[1] sc[*] v[1]; P{y[+t7.7] v[+t1.8]=TRiP.HMS01515}attP2	35766	CG14892	64	0.9375	1	RNAi
	PTPN3, PTPN4		y[1] sc[*] v[1]; P{y[+t7.7] v[+t1.8]=TRiP.GL00718}attP2	42763	CG14894	35	1	1	RNAi
	ABL2, BLK, FGR, FRK, LCK, YES1		w[1118]; PBac{w[+mC]=WH}CG14894[f04937]/TM6B, Tb[1]	18821	CG14894	60	1	1
	CLCN3/4		y[1] v[1]; P{y[+t7.7] v[+t1.8]=TRiP.HMJ02061}attP40	42497	CG15744	86	1	1	RNAi
			y[1] sc[*] v[1]; P{y[+t7.7] v[+t1.8]=TRiP.HMS01559}attP40/CyO	36671	CG16935	161	1	1	RNAi
	KCNAB1/2/3		y[1] v[1]; P{y[+t7.7] v[+t1.8]=TRiP.HMC02386}attP2	44484	CG17271	57	0.804348	1	RNAi
	ROCK1/2		y[1] v[1]; P{y[+t7.7] v[+t1.8]=TRiP.JF03358}attP2	29422	CG1732	63	0.807692	0.986486	RNAi
	NEDD8, UBA52, UBB, UBBP4, UBC, RPS27A		y[1] v[1]; P{y[+t7.7] v[+t1.8]=TRiP.HMJ02234}attP40	42575	CG17528	84	1	1	RNAi
	HTR2B		y[1] v[1]; P{y[+t7.7] v[+t1.8]=TRiP.JF01944}attP2	25924	CG17664	105	0.59375	0.979452	RNAi
	PTN2, PTPN1		y[1] sc[*] v[1]; P{y[+t7.7] v[+t1.8]=TRiP.HMS01475}attP2	35733	CG17698	78	0.741935	0.925532	RNAi
	CDC42BPB, CDC42BPG		y[1] w[67c23]; P{w[+mC] y[+mDint2]=EPgy2}CG17931[EY09918]	17621	CG17931	83	0.90625	1	OE
			w[1118]; PBac{w[+mC]=WH}CG1942[f03896]	18707	CG1942	66	0.78125	0.911765
			y[1] sc[*] v[1]; P{y[+t7.7] v[+t1.8]=TRiP.HMS00560}attP2	33692	CG2064	123	0.81	1	RNAi
	ACR, CD163, CD163L1, CD5L, CORIN, DMBT1, F11, F12, HGFAC, KLK1/2/3/4/5/7/9/10/11/12/13/14, PRSS1/3/8/12/21/22/27/33/36/38/42/45/46/48/53, SRCRB4D, SSC5D, ST14, TMPRSS2/3/5/6/7/9/11B/11D/11E/11F/13/15, TPSAB1, TPSD1, TPSG1		y[1] sc[*] v[1]; P{y[+t7.7] v[+t1.8]=TRiP.GL01026}attP2	36873	CG2976	53	0.947368	1	RNAi
	ADCY1/3/5/8		y[1] v[1]; P{y[+t7.7] v[+t1.8]=TRiP.HM05092}attP2/TM3, Sb[1]	28604	CG31183	87	0.796875	0.990909	RNAi
			y[1] v[1]; P{y[+t7.7] v[+t1.8]=TRiP.JF03201}attP2	28773	CG31235	89	0.333333	0.822034	RNAi
			y[1] w[67c23]; P{w[+mC] y[+mDint2]=EPgy2}CG31638[EY18369]	17311	CG31638	72	0.203125	0.7125	OE
	EAF1/2		y[1] sc[*] v[1]; P{y[+t7.7] v[+t1.8]=TRiP.HMS01783}attP2	38319	CG31793	74	0.928571	0.987179	RNAi
			y[1] v[1]; P{y[+t7.7] v[+t1.8]=TRiP.JF01142}attP2	31569	CG31958	63	0.964286	1	RNAi
			w[1118]; PBac{w[+mC]=WH}CG31960[f02028]/CyO	18504	CG31960	129	0.928571	0.986301
	GRM2/3/4/6/8		y[1] v[1]; P{y[+t7.7] v[+t1.8]=TRiP.JF03036}attP2	28621	CG32547	73	0.653846	0.946809	OE
			y[1] sc[*] v[1]; P{y[+t7.7] v[+t1.8]=TRiP.HMS01867}attP2	38953	CG32626	85	0.918919	0.96875	RNAi
	AQP1/2/4/5/8, MIP		y[1] v[1]; P{y[+t7.7] v[+t1.8]=TRiP.JF02591}attP2	27290	CG32944	77	0.955882	0.94186	RNAi
	ADH1A/6		y[1] sc[*] v[1]; P{y[+t7.7] v[+t1.8]=TRiP.HMS01335}attP2/TM3, Sb[1]	34483	CG33123	56	1	1	RNAi
	ABCC1/2/4		y[1] sc[*] v[1]; P{y[+t7.7] v[+t1.8]=TRiP.GL01059}attP2	36826	CG33639	82	0.851852	0.990909	RNAi
	PDE5A/11A		w[1118]; P{y[+mDint2] w[BR.E.BR]=SUPor-P}CG3409[KG03625]/CyO, P{ry[+t7.2]=sevRas1.V12}FK1	13251	CG3409	77	0.705882	0.872093
			y[1] sc[*] v[1]; P{y[+t7.7] v[+t1.8]=TRiP.HMS01709}attP40	38264	CG34127	82	0.954545	1	RNAi
			y[1] v[1]; P{y[+t7.7] v[+t1.8]=TRiP.HM05010}attP2	28524	CG34357	106	0.486111	0.771429	RNAi
			y[1] sc[*] v[1]; P{y[+t7.7] v[+t1.8]=TRiP.HMS01524}attP2	35775	CG3523	77	0.942857	1	RNAi
	ACACB		y[1] w[67c23]; P{w[+mC] y[+mDint2]=EPgy2}CG3529[EY10222]	20089	CG3529	70	0.742424	0.932432	OE
	KSR2		y[1] v[1]; P{y[+t7.7] v[+t1.8]=TRiP.HMS01807}attP2	38340	CG3530	104	0	0	RNAi
	MAP2K1/2/5		y[1] v[1]; P{y[+t7.7] v[+t1.8]=TRiP.HMS01807}attP2	38340	CG3530	133	0	0.0285714	RNAi
			y[1] w[67c23]; P{y[+mDint2] w[BR.E.BR]=SUPor-P}CG3530[KG01267]	14361	CG3530	121	0.848485	0.945455
			y[1] v[1]; P{y[+t7.7] v[+t1.8]=TRiP.JF01885}attP2	25864	CG3530	34	0.875	1	RNAi
			y[1] sc[*] v[1]; P{y[+t7.7] v[+t1.8]=TRiP.HMS01808}attP2	38341	CG3632	71	0.581081	0.970588	RNAi
	CHEK2		y[1] v[1]; P{y[+t7.7] v[+t1.8]=TRiP.JF01873}attP2	25852	CG3822	70	0.558824	0.849057	RNAi
	KHK		y[1] v[1]; P{y[+t7.7] v[+t1.8]=TRiP.JF02155}attP2	31880	CG3940	94	0.785714	0.990385	RNAi
			y[1] w[67c23]; P{y[+mDint2] w[BR.E.BR]=SUPor-P}CG4019[KG07139]	14323	CG4019	118	0.698113	0.923077
			y[1] w[67c23]; P{w[+mC] y[+mDint2]=EPgy2}CG4030[EY21320]	22472	CG4030	63	0.910714	1	OE
	ALK, LTK, ROS1		y[1] sc[*] v[1]; P{y[+t7.7] v[+t1.8]=TRiP.GL00239}attP2/TM3, Sb[1]	35332	CG4041	72	0.805556	1	RNAi
	PTPRH, PTPRJ, PTPRO		y[1] sc[*] v[1]; P{y[+t7.7] v[+t1.8]=TRiP.HMS00227}attP2	33356	CG42327	66	0.357143	1	RNAi
	PACSIN1/3		y[1] v[1]; P{y[+t7.7] v[+t1.8]=TRiP.JF01913}attP2	25874	CG42796	62	0.681818	0.8375	RNAi
	ABCB1/11		y[1] v[1]; P{y[+t7.7] v[+t1.8]=TRiP.JF02906}attP2	28069	CG43066	58	0.87037	1	RNAi
	PRKD1/2/3		y[1] sc[*] v[1]; P{y[+t7.7] v[+t1.8]=TRiP.HMS00755}attP2/TM3, Sb[1]	32960	CG4313	62	0.714286	0.96875	RNAi
	PLCB2/3/4		y[1] sc[*] v[1]; P{y[+t7.7] v[+t1.8]=TRiP.GL00066}attP2	35194	CG43143	99	0.784091	0.981818	RNAi
	SAR1A, SAR1B		y[1] w[67c23] P{w[+mC] y[+mDint2]=EPgy2}CG43658[EY03307]	15637	CG43658	59	0.828571	1	OE
	PIK3CA/D/G		y[1] sc[*] v[1]; P{y[+t7.7] v[+t1.8]=TRiP.HMS00623}attP2	32842	CG4562	71	0.875	1	RNAi
	FKBP5		y[1] v[1]; P{y[+t7.7] v[+t1.8]=TRiP.JF02618}attP2	27310	CG4629	86	0.859375	0.972222	RNAi
			y[1] sc[*] v[1]; P{y[+t7.7] v[+t1.8]=TRiP.GL00459}attP2	35615	CG4968	86	0.828947	1	RNAi
			y[1] w[67c23]; P{y[+mDint2] w[BR.E.BR]=SUPor-P}CG4968[KG05146]	13634	CG4968	87	0.853659	1
	SYNJ1/2		y[1] sc[*] v[1]; P{y[+t7.7] v[+t1.8]=TRiP.GL00497}attP2	36078	CG4998	74	0.691176	0.9875	RNAi
	PKLR, PKM2		y[1] v[1]; P{y[+t7.7] v[+t1.8]=TRiP.GL01241}attP2	41659	CG5235	82	0.808824	0.947917	RNAi
			y[1] w[*]; Mi{y[+mDint2]=MIC}CG5388[MI04956]	38072	CG5388	81	0.539474	0.872093	OE
	DYRK2/3/4		y[1] w[*]; Mi{y[+mDint2]=MIC}CG5388[MI02581]	36005	CG5388	50	0.913043	0.944444	MiMIC
	CAMKK1		w[1118]; Mi{ET1}CG5398[MB06136]	25479	CG5398	136	1	1	MiMIC
			y[1] v[1]; P{y[+t7.7] v[+t1.8]=TRiP.JF02627}attP2	27318	CG5618	70	0.759259	0.976744	RNAi
	; PTPN3, PTPN4		y[1] v[1]; P{y[+t7.7] v[+t1.8]=TRiP.JF01840}attP2	25822	CG5621	74	0.166667	0.735849	RNAi
	SLC6A1/2/3/5/6/7/8/11/12/13/14		y[1] sc[*] v[1]; P{y[+t7.7] v[+t1.8]=TRiP.HMS02504}attP40	42822	CG5934	53	1	1	RNAi
	CYP4V2		y[1] w[67c23]; P{w[+mC] y[+mDint2]=EPgy2}CG5946[EY00183]	15006	CG5946	78	0.906977	0.985714	OE
	HTR1B/1D/1F		y[1] sc[*] v[1]; P{y[+t7.7] v[+t1.8]=TRiP.GL00420}attP2	35801	CG5946	101	0.916667	0.974576	RNAi
	SERPINA1/3/4/5/6/7/11/12, SERPINB1/2/3/4/5/8/9/12, SERPINC1, SERPIND1, SERPINE1/3, SERPINI1/2		y[1] sc[*] v[1]; P{y[+t7.7] v[+t1.8]=TRiP.GL00420}attP2	35801	CG5946	50	0.952381	1	RNAi
	ABCC1/2/4		y[1] sc[*] v[1]; P{y[+t7.7] v[+t1.8]=TRiP.GL00220}attP2	36059	CG6498	92	0.875	1	RNAi
	DHRS4, DHRS4L3		y[1] w[67c23]; P{w[+mC] y[+mDint2]=EPgy2}CG6664[EY23177]	22611	CG6664	54	0.653846	0.714286	OE
			y[1] sc[*] v[1]; P{y[+t7.7] v[+t1.8]=TRiP.GL00463}attP2/TM3, Sb[1]	35619	CG6767	32	1	1	RNAi
	CASP3/7		y[1] sc[*] v[1]; P{y[+t7.7] v[+t1.8]=TRiP.HMS00371}attP2	32380	CG6805	64	0.642857	1	RNAi
	OXSR1		y[1] sc[*] v[1]; P{y[+t7.7] v[+t1.8]=TRiP.GL00186}attP2	35285	CG7028	96	1	1	RNAi
	PRKACA, PRKACB, PRKACG, PRKX		y[1] sc[*] v[1]; P{y[+t7.7] v[+t1.8]=TRiP.GL00062}attP2/TM3, Sb[1]	35190	CG7328	55	0.714286	0.981481	RNAi
	ITCH, NEDD4, NEDD4L, WWP1/2		y[1] sc[*] v[1]; P{y[+t7.7] v[+t1.8]=TRiP.GL01117}attP2	36909	CG7530	78	0.788462	1	RNAi
	SUFU		y[1] sc[*] v[1]; P{y[+t7.7] v[+t1.8]=TRiP.HMS00328}attP2	32337	CG7627	88	0.75	0.9375	RNAi
	CA1/2/4/5A/6/7/8/9/12/13/14		y[1] sc[*] v[1]; P{y[+t7.7] v[+t1.8]=TRiP.GL01104}attP2	36904	CG7737	76	0.840426	0.948276	RNAi
			y[1] sc[*] v[1]; P{y[+t7.7] v[+t1.8]=TRiP.HMS01913}attP2	38997	CG7806	80	0.955882	0.98913	RNAi
	RBPJL		w[1118]; PBac{w[+mC]=PB}CG7879[c05931]	17734	CG7879	63	0.826087	0.9375
	GAD1/2, GADL2		y[1] w[67c23]; P{y[+mDint2] w[BR.E.BR]=SUPor-P}CG8468[KG09424]	14983	CG8468	75	1	1
			y[1] sc[*] v[1]; P{y[+t7.7] v[+t1.8]=TRiP.GL00097}attP2	35217	CG8485	80	1	1	RNAi
	CAPN2/9/10/11/12/13/14, CAPNS1/S2, PDCD6, PEF1, SRI		y[1] sc[*] v[1]; P{y[+t7.7] v[+t1.8]=TRiP.HMS00561}attP2	34074	CG8728	105	1	1	RNAi
	TNK2		y[1] sc[*] v[1]; P{y[+t7.7] v[+t1.8]=TRiP.GL00059}attP2	35187	CG8866	127	0.847826	0.969136	RNAi
	PTPRH, PTPRJ, PTPRO		y[1] sc[*] v[1]; P{y[+t7.7] v[+t1.8]=TRiP.HMS01018}attP2	34547	CG9581	115	0.77	0.969231	RNAi
			y[1] sc[*] v[1]; P{y[+t7.7] v[+t1.8]=TRiP.HMS01202}attP2	34723	CG9784	70	0.903846	1	RNAi
			w[1118]; PBac{w[+mC]=WH}CG9922[f01835]/TM6B, Tb[1]	18479	CG9922	12	1	1
	SLC25A4/5/6/31		w[1118]; PBac{w[+mC]=WH}CG9922[f01835]/TM6B, Tb[1]	18479	CG9922	31	1	1
			y[1] v[1]; P{y[+t7.7] v[+t1.8]=TRiP.HM05009}attP2	28523	CG9977	61	0.931818	1	RNAi
	XPNPEP3		y[1] v[1]; P{y[+t7.7] v[+t1.8]=TRiP.JF01877}attP2	25856	Cha	101	0.576923	0.877551	RNAi
	PDPK1		y[1] sc[*] v[1]; P{y[+t7.7] v[+t1.8]=TRiP.HMS01501}attP2/TM3, Sb[1]	35755	cher	54	0.923077	0.982143	RNAi
	PLK1/2/3		y[1] sc[*] v[1]; P{y[+t7.7] v[+t1.8]=TRiP.HMS01501}attP2/TM3, Sb[1]	35755	cher	29	1	1	RNAi
	; PTPN3, PTPN4		y[1] sc[*] v[1]; P{y[+t7.7] v[+t1.8]=TRiP.HMS00550}attP2	34523	chic	56	0.96875	1	RNAi
			y[1] sc[*] v[1]; P{y[+t7.7] v[+t1.8]=TRiP.HMS00550}attP2	34523	chic	76	1	1	RNAi
	TOP2A		y[1] sc[*] v[1]; P{y[+t7.7] v[+t1.8]=TRiP.GL00003}attP2	35136	CkIIalpha	79	0.847222	1	RNAi
			y[1] v[1]; P{y[+t7.7] v[+t1.8]=TRiP.JF01844}attP2	25826	Clc-b	54	0.8	0.916667	RNAi
	LATS2		y[1] v[1]; P{y[+t7.7] v[+t1.8]=TRiP.JF02360}attP2	27034	ClC-c	91	0.678571	0.944444	RNAi
			w1118		control	120	0.818182	0.986842	control
	KISS1R, MCHR1, NPBWR1/2, OPRD1, OPRK1, OPRL1, OPRM1, SSTR1/3/4/5		w1118		control	54	0.907407	0.944444	control
	CPT1B/C		y[1] v[1]; P{y[+t7.7]=CaryP}attP2	36303	control	90	0.928571	1	attp2 control
			y[1] v[1]; P{y[+t7.7]=CaryP}attP40	36304	control	111	0.935897	1	attp40 control
	BMX, BTK, ITK, TEC, TXK		y[1] v[1]; P{y[+t7.7]=CaryP}attP40	36304	control	55	0.958333	0.967742	attp40 control
	AWAT1/2, DGAT2, DGAT2L6, MOGAT1/2/3		y[1] v[1]; P{y[+t7.7]=CaryP}attP2	36303	control	73	1	0.986842	attp2 control
			y[1] sc[*] v[1]; P{y[+t7.7] v[+t1.8]=TRiP.HMS02287}attP2	41721	Corin	54	0.785714	1	RNAi
			y[1] v[1]; P{y[+t7.7] v[+t1.8]=TRiP.HMS02336}attP40	41939	Cp1	78	0.9375	1	RNAi
			y[1]; ry[506]; P{y[+mDint2] w[BR.E.BR]=SUPor-P}Crk[KG00336]/In(4)ci[D], ci[D] pan[ciD]	13652	Crk	91	0.833333	0.989796
			y[1] v[1]; P{y[+t7.7] v[+t1.8]=TRiP.HMS02277}attP40	41712	Csk	131	0.955357	0.993333	RNAi
	STK36		y[1] v[1]; P{y[+t7.7] v[+t1.8]=TRiP.HMS00012}attP2	33619	csw	89	0.92	1	RNAi
	ACR, CD163, CD163L1, CD5L, CORIN, DMBT1, F11, F12, HGFAC, KLK1/2/3/4/5/7/9/10/11/12/13/14, PRSS1/3/8/12/21/22/27/33/36/38/42/45/46/48/53, SRCRB4D, SSC5D, ST14, TMPRSS2/3/5/6/7/9/11B/11D/11E/11F/13/15, TPSAB1, TPSD1, TPSG1		y[1] sc[*] v[1]; P{y[+t7.7] v[+t1.8]=TRiP.HMS00906}attP2	33953	CtsB1	125	0.896552	1	RNAi
			y[1] sc[*] v[1]; P{y[+t7.7] v[+t1.8]=TRiP.HMS01628}attP40	36737	Cyp4g1	100	1	1	RNAi
	YTHDC1		y[1] v[1]; P{y[+t7.7] v[+t1.8]=TRiP.JF02914}attP2	28077	Cyp4g15	95	0.74359	0.991071	RNAi
	PAQR3		y[1] sc[*] v[1]; P{y[+t7.7] v[+t1.8]=TRiP.HMS00825}attP2	33887	Cyp6a17	90	0.875	0.972222	RNAi
	CDK1/2/3/5/14/16/17		y[1] sc[*] v[1]; P{y[+t7.7] v[+t1.8]=TRiP.HMS02482}attP2	42646	Dab	17	1	1	RNAi
			y[1] sc[*] v[1]; P{y[+t7.7] v[+t1.8]=TRiP.HMS01102}attP2	33759	Dad	43	1	1	RNAi
			y[1] v[1]; P{y[+t7.7] v[+t1.8]=TRiP.JF01197}attP2/TM3, Ser[1]	31256	DAT	74	0.743243	1	RNAi
	GAD1/2, GADL2		y[1] sc[*] v[1]; P{y[+t7.7] v[+t1.8]=TRiP.HMS01779}attP2	38315	Dcp-1	59	0.75	1	RNAi
			y[1] v[1]; P{y[+t7.7] v[+t1.8]=TRiP.JF02356}attP2	27030	Ddc	78	0.361111	1	RNAi
			y[1] v[1]; P{y[+t7.7] v[+t1.8]=TRiP.JF02682}attP2	27531	Ddx1	68	0.833333	0.96	RNAi
	DYRHsap, DHFRL1		w[1118]; Df(3R)Exel6158, P{w[+mC]=XP-U}Exel6158/TM6B, Tb[1]	7637	deficieE1:I692ncy	9	1	1	deficiency
			w[1118]; Df(3R)ED6220, P{w[+mW.Scer\FRT.hs3]=3'.RS5+3.3'}ED6220/TM6C, cu[1] Sb[1]	9211	deficiency	36	0.272727	0.28	deficiency
			w[1118]; Df(3R)BSC526/TM6C, Sb[1]	25054	deficiency	2	0.5	1	deficiency
			w[1118]; Df(3R)ED6076, P{w[+mW.Scer\FRT.hs3]=3'.RS5+3.3'}ED6076/TM6C, cu[1] Sb[1]	8962	deficiency	20	0.5	0.642857	deficiency
	CLCN7		w[1118]; Df(3R)Exel6186, P{w[+mC]=XP-U}Exel6186/TM6B, Tb[1]	7665	deficiency	60	0.551282	0.904762	OE
	TOP1, TOP1MT		w[1118]; Df(3R)BSC611/TM6C, cu[1] Sb[1]	25444	deficiency	14	0.6	0.875	deficiency
			w[1118]; Df(3R)Exel7283/TM6B, Tb[1]	7952	deficiency	52	0.62069	0.847826	deficiency
			w[1118]; Df(3R)Exel6178, P{w[+mC]=XP-U}Exel6178/TM6B, Tb[1]	7657	deficiency	18	0.625	0.65	OE
	PDE4B/D		w[1118]; Df(3R)BSC621/TM6C, cu[1] Sb[1]	25696	deficiency	19	0.666667	0.95	deficiency
			w[1118]; Df(3L)Exel6112, P{w[+mC]=XP-U}Exel6112/TM6B, Tb[1]	7591	deficiency	122	0.714286	0.830508	RNAi
			w[1118]; Df(3L)BSC554/TM6C, Sb[1]	25669	deficiency	12	0.714286	1	deficiency
			w[1118]; Df(3R)Exel7283/TM6B, Tb[1]	7952	deficiency	101	0.73	0.882353	deficiency
	TBCK		w[1118]; Df(2R)Exel6066, P{w[+mC]=XP-U}Exel6066/CyO	7548	deficiency	101	0.777778	1	deficiency
	SLC6A1/2/3/5/6/7/8/11/12/13/14		w[1118]; Df(2R)BSC778/SM6a	27350	deficiency	59	0.78125	0.944444	deficiency
			w[1118]; Df(3R)BSC468/TM6C, Sb[1] cu[1]	24972	deficiency	30	0.846154	1	deficiency
	HSP90AB1, HSP90B1		w[1118]; Df(3R)Exel6167, P{w[+mC]=XP-U}Exel6167/TM6B, Tb[1]	7646	deficiency	110	0.857143	1	deficiency
			w[1118]; Df(3R)BSC194/TM6B, Tb[+]	9671	deficiency	28	0.884615	1	deficiency
	DHRSX, DHRS13, RDH11/12/13/14		w[1118]; Df(3R)Exel6156, P{w[+mC]=XP-U}Exel6156/TM6B, Tb[1]	7635	deficiency	67	0.891304	0.943182	deficiency
			w[1118]; Df(3R)Exel7284/TM6B, Tb[1]	7953	deficiency	16	0.9	1	deficiency
			w[1118]; Df(3R)BSC617/TM6C, cu[1] Sb[1]	25692	deficiency	17	0.9	1	deficiency
			w[1118]; Df(3R)Exel6179, P{w[+mC]=XP-U}Exel6179/TM6B, Tb[1]	7658	deficiency	74	0.902439	1	deficiency
			w[1118]; Df(3L)Exel6087, P{w[+mC]=XP-U}Exel6087/TM6B, Tb[1]	7566	deficiency	64	0.90625	0.96875	deficiency
	ITCH, NEDD4, NEDD4L, WWP1/2		w[1118]; Df(3L)Exel6092, P{w[+mC]=XP-U}Exel6092/TM6B, Tb[1]	7571	deficiency	67	0.916667	0.967742	deficiency
			w[1118]; Df(3R)Exel6265, P{w[+mC]=XP-U}Exel6265/TM6B, Tb[1]	7732	deficiency	53	0.928571	0.96875	deficiency
	PTP4A1/2/3		w[1118]; Df(3R)BSC528/TM6C, Sb[1]	25056	deficiency	18	0.933333	1	deficiency
			w[1118]; Df(3L)Exel6102, P{w[+mC]=XP-U}Exel6102/TM6B, Tb[1]	7581	deficiency	77	0.95	1	deficiency
	SARM1		w[1118]; Df(3R)BSC476/TM6C, Sb[1] cu[1]	24980	deficiency	49	0.952381	1	deficiency
	ADCY1/3/5/8		w[1118]; Df(3R)Exel6264, P{w[+mC]=XP-U}Exel6264/TM6B, Tb[1]	7731	deficiency	65	0.957143	1	deficiency
			w[1118]; Df(3L)Exel6120, P{w[+mC]=XP-U}Exel6120/TM6B, Tb[1]	7599	deficiency	78	0.957447	1	deficiency
	PRKAA1/2		w[1118]; Df(3R)Exel6211, P{w[+mC]=XP-U}Exel6211/TM6B, Tb[1]	7689	deficiency	64	0.96875	1	deficiency
			w[1118]; Df(2L)Exel6022, P{w[+mC]=XP-U}Exel6022/CyO	7506	deficiency	86	1	1	deficiency
	OTUB1/2		w[1118]; Df(3R)Exel6212, P{w[+mC]=XP-U}Exel6212/TM6B, Tb[1]	7690	deficiency	84	1	1	deficiency
			w[1118]; Df(3R)Exel6215, P{w[+mC]=XP-U}Exel6215/TM6B, Tb[1]	7693	deficiency	75	1	1	deficiency
	NAPA/B		Df(3R)M-Kx1/TM3, Sb[1]	3128	deficiency	24	1	1	deficiency
	CRK. CRKL		w[1118]; Df(3R)Exel6145, P{w[+mC]=XP-U}Exel6145/TM6B, Tb[1]	7624	deficiency	60	1	1	deficiency
			w[1118]; Df(3R)Exel6153, P{w[+mC]=XP-U}Exel6153/TM6B, Tb[1]	7632	deficiency	36	1	1	deficiency
			w[1118]; Df(3R)Exel6154, P{w[+mC]=XP-U}Exel6154/TM6B, Tb[1]	7633	deficiency	64	1	1	deficiency
	DDX1		w[1118]; Df(3R)Exel6155, P{w[+mC]=XP-U}Exel6155/TM6B, Tb[1]	7634	deficiency	31	1	0.966667	deficiency
	CELSR1/2/3		w[1118]; Df(3R)Exel6157, P{w[+mC]=XP-U}Exel6157/TM6B, Tb[1]	7636	deficiency	40	1	0.958333	deficiency
			w[1118]; Df(3R)Exel6158, P{w[+mC]=XP-U}Exel6158/TM6B, Tb[1]	7637	deficiency	29	1	1	deficiency
	GANC		w[1118]; Df(3R)Exel6159, P{w[+mC]=XP-U}Exel6159/TM6B, Tb[1]	7638	deficiency	50	1	1	deficiency
	GUCY1A2/3		w[1118]; Df(3R)Exel6180, P{w[+mC]=XP-U}Exel6180/TM6B, Tb[1]	7659	deficiency	58	1	1	deficiency
	AGBL2		w[1118]; Df(3R)Exel6187, P{w[+mC]=XP-U}Exel6187/TM6B, Tb[1]	7666	deficiency	56	1	1	deficiency
	GABPB1, GABPB2		w[1118]; Df(3R)Exel7305/TM6B, Tb[1]	7956	deficiency	35	1	0.97619	deficiency
	PIK3C3		w[1118]; Df(3R)Exel7306/TM6B, Tb[1]	7957	deficiency	51	1	0.981481	deficiency
			w[1118]; Df(3R)Exel7321/TM6B, Tb[1]	7977	deficiency	54	1	0.984375	deficiency
	CDK1/2/3		w[1118]; Df(3R)BSC470/TM6C, Sb[1] cu[1]	24974	deficiency	5	1	0.875	deficiency
			w[1118]; Df(3R)BSC479/TM6C, Sb[1] cu[1]	24983	deficiency	5	1	#DIV/0!	deficiency
			w[1118]; Df(3R)BSC529/TM6C, Sb[1]	25057	deficiency	21	1	1	deficiency
			w[1118]; Df(3R)BSC568/TM6C, Sb[1]	25126	deficiency	22	1	1	deficiency
	PLD2		w[1118]; Df(3R)BSC566/TM6C, Sb[1]	25389	deficiency	19	1	0.916667	deficiency
			w[1118]; Df(3R)BSC683, P+PBac{w[+mC]=XP3.RB5}BSC683/TM6C, Sb[1] cu[1]	26535	deficiency	5	1	1	deficiency
			y[1] v[1]; P{y[+t7.7] v[+t1.8]=TRiP.JF01945}attP2/TM3, Sb[1]	25925	DH31-R	82	0.758065	0.921569	RNAi
	SLC6A15/17/18/19		y[1] v[1]; P{y[+t7.7] v[+t1.8]=TRiP.JF03208}attP2	28780	Dh44-R1	61	0.45	1	RNAi
	ACE, ACE2		y[1] v[1]; P{y[+t7.7] v[+t1.8]=TRiP.JF03289}attP2	29610	Dh44-R2	75	0.652778	0.935897	RNAi
	TUBG1/2		y[1] sc[*] v[1]; P{y[+t7.7] v[+t1.8]=TRiP.HMS01428}attP2/TM3, Sb[1]	35015	Dhfr	61	0.796296	0.985294	RNAi
	OCRL		y[1] sc[*] v[1]; P{y[+t7.7] v[+t1.8]=TRiP.HM05257}attP2	30513	Dif	74	0.807692	1	RNAi
	ADK		y[1] sc[*] v[1]; P{y[+t7.7] v[+t1.8]=TRiP.HMS00727}attP2	32934	dl	100	0.614583	0.855769	RNAi
			y[1] v[1]; P{y[+t7.7] v[+t1.8]=TRiP.JF02825}attP2	27650	dl	63	0.6875	0.974359	RNAi
	ILK		y[1] sc[*] v[1]; P{y[+t7.7] v[+t1.8]=TRiP.HMS00028}attP2	34938	dl	57	0.925926	1	RNAi
	CSNK2A1/2		y[1] sc[*] v[1]; P{y[+t7.7] v[+t1.8]=TRiP.GL00610}attP40	36650	dl	43	0.95	1	RNAi
	PTPN9		y[1] sc[*] v[1]; P{y[+t7.7] v[+t1.8]=TRiP.GL00676}attP2	38905	dl	69	0.981481	1	RNAi
	ULK3		y[1] v[1]; P{y[+t7.7] v[+t1.8]=TRiP.GL01226}attP2/TM3, Sb[1]	41644	dnc	69	0.80303	1	RNAi
	TAAR2		y[1] sc[*] v[1]; P{y[+t7.7] v[+t1.8]=TRiP.GL00241}attP2	37469	dnt	120	0.704082	0.985915	RNAi
	MTMR6, MTMR7, MTMR8		y[1] v[1]; P{y[+t7.7] v[+t1.8]=TRiP.HM04077}attP2	31765	Dop1R1	95	0.945946	0.965517	RNAi
			y[1] v[1]; P{y[+t7.7] v[+t1.8]=TRiP.JF02043}attP2	26018	Dop1R2	79	0.833333	1	RNAi
			y[1] sc[*] v[1]; P{y[+t7.7] v[+t1.8]=TRiP.GL01057}attP2	36824	Dop2R	121	0.697917	0.972603	RNAi
			y[1] v[1]; P{y[+t7.7] v[+t1.8]=TRiP.JF03415}attP2	31981	DopEcR	83	0.526316	1	RNAi
	SERPINA1/3/4/5/6/7/11/12, SERPINB1/2/3/4/5/8/9/12, SERPINC1, SERPIND1, SERPINE1/3, SERPINI1/2		y[1] sc[*] v[1]; P{y[+t7.7] v[+t1.8]=TRiP.GL00087}attP2	36055	Drak	124	0.676471	0.965753	RNAi
	JMJD6		y[1] v[1]; P{y[+t7.7] v[+t1.8]=TRiP.HMS02241}attP40	41677	dre4	133	1	1	RNAi
			y[1] sc[*] v[1]; P{y[+t7.7] v[+t1.8]=TRiP.HMS00063}attP2	34070	Dredd	68	0.859375	0.958333	RNAi
	OTUB1/2		w[1118]; PBac{w[+mC]=PB}Drip[c05976]	17740	Drip	155	0.898148	0.965347
			y[1] sc[*] v[1]; P{y[+t7.7] v[+t1.8]=TRiP.HMS01918}attP2	39002	drl	68	0.861111	1	RNAi
			y[1] v[1]; P{y[+t7.7] v[+t1.8]=TRiP.JF01981}attP2	25961	Drl-2	88	0.945946	1	RNAi
			y[1] sc[*] v[1]; P{y[+t7.7] v[+t1.8]=TRiP.HMS00758}attP2	32963	Dronc	41	0.833333	0.913043	RNAi
	ARAF, BRAF, RAF1		y[1] sc[*] v[1]; P{y[+t7.7] v[+t1.8]=TRiP.HMS00758}attP2	32963	Dronc	3	1	1	RNAi
	NIM1		y[1] v[1]; P{y[+t7.7] v[+t1.8]=TRiP.JF03100}attP2	28685	Dsor1	60	0.703704	0.954545	RNAi
			y[1] sc[*] v[1]; P{y[+t7.7] v[+t1.8]=TRiP.HMS00145}attP2	34830	Dsor1	123	0.712121	0.877193	RNAi
	ATP2A1, ATP2A3		y[1] v[1]; P{y[+t7.7] v[+t1.8]=TRiP.JF01697}attP2	31184	Dsor1	64	0.865385	0.947368	RNAi
			y[1] sc[*] v[1]; P{y[+t7.7] v[+t1.8]=TRiP.GL00096}attP2/TM3, Sb[1]	35216	Dsor1	35	0.916667	1	RNAi
	GRM2/3/4/6/8		y[1] sc[*] v[1]; P{y[+t7.7] v[+t1.8]=TRiP.HMS00710}attP2/TM3, Sb[1]	32920	Dsor1	35	1	0.95	RNAi
	ABL2, BLK, FGR, FRK, LCK, YES1		y[1] v[1]; P{y[+t7.7] v[+t1.8]=TRiP.HMS00037}attP2	33639	Dsor1	74	1	1	RNAi
			y[1] sc[*] v[1]; P{y[+t7.7] v[+t1.8]=TRiP.HMS00692}attP2	32903	Duox	77	0.935897	1	RNAi
			y[1] sc[*] v[1]; P{y[+t7.7] v[+t1.8]=TRiP.HMS00728}attP2	32935	Dyb	43	0.933333	0.982143	RNAi
			y[1] w[*]; P{w[+mC]=EP}Dyb[G13355]	28398	Dyb	69	0.985714	0.985294	OE
	LCP1, PLS1/3		y[1] sc[*] v[1]; P{y[+t7.7] v[+t1.8]=TRiP.GL01131}attP2	41595	Dyrk3	78	0.546875	0.98913	RNAi
	SUGT1		y[1] sc[*] v[1]; P{y[+t7.7] v[+t1.8]=TRiP.GL00283}attP2	35370	Dyrk3	64	1	1	RNAi
	ABCC1/2/4		w[1118]; P{w[+mC]=EP}Eaf[EP2475]/CyO	17250	Eaf	93	0.693878	0.863636	OE
			y[1] v[1]; P{y[+t7.7] v[+t1.8]=TRiP.JF02538}attP2	29374	EcR	75	0.891304	0.971154	RNAi
	PYGB, PYGL, PYGM		y[1] v[1]; P{y[+t7.7] v[+t1.8]=TRiP.JF01681}attP2	31175	Ect4	49	0.826087	1	RNAi
			y[1] v[1]; P{y[+t7.7] v[+t1.8]=TRiP.JF02283}attP2	36770	Egfr	84	0.96875	1	RNAi
	ITPR2/3		y[1] sc[*] v[1]; P{y[+t7.7] v[+t1.8]=TRiP.HMS00569}attP2	34075	Eip63E	130	0.650794	0.932836	RNAi
			y[1] sc[*] v[1]; P{y[+t7.7] v[+t1.8]=TRiP.HMS00569}attP2	34075	Eip63E	31	0.884615	1	RNAi
	MST4, STK3/4/24/25		y[1] sc[*] v[1]; P{y[+t7.7] v[+t1.8]=TRiP.HMS01530}attP40	35780	Eip75B	81	1	1	RNAi
			y[1] v[1]; P{y[+t7.7] v[+t1.8]=TRiP.JF02258}attP2	26718	Eip78C	81	0.328947	0.686047	RNAi
			y[1] sc[*] v[1]; P{y[+t7.7] v[+t1.8]=TRiP.HMS00933}attP2	40825	ens	100	0.833333	1	RNAi
			y[1] sc[*] v[1]; P{y[+t7.7] v[+t1.8]=TRiP.HMS01986}attP40	39066	Eph	79	1	1	RNAi
	CYP3A3/4/5/7, TBXAS1		y[1] v[1]; P{y[+t7.7] v[+t1.8]=TRiP.JF02431}attP2	27085	ERR	75	0.9375	1	RNAi
			y[1] v[1]; P{y[+t7.7] v[+t1.8]=TRiP.JF03211}attP2	28783	ETHR	75	0.636364	0.904762	RNAi
	GRK4/5/6/7		y[1] v[1]; P{y[+t7.7] v[+t1.8]=TRiP.HMS00010}attP2	33617	Fak	70	0.964286	1	RNAi
	RBKS		y[1] sc[*] v[1]; P{y[+t7.7] v[+t1.8]=TRiP.HMS01268}attP2	34937	Fdh	104	0.698276	0.945652	RNAi
			y[1] sc[*] v[1]; P{y[+t7.7] v[+t1.8]=TRiP.HMS00729}attP2	32936	Fim	95	0.869048	1	RNAi
	MAST1/2/3		y[1] sc[*] v[1]; P{y[+t7.7] v[+t1.8]=TRiP.HMS00729}attP2	32936	Fim	52	0.92	1	RNAi
	MTMR6, MTMR7, MTMR8		y[1] sc[*] v[1]; P{y[+t7.7] v[+t1.8]=TRiP.HMS00339}attP2	32348	FK506-bp1	86	0.693548	0.954545	RNAi
	; PTPN3, PTPN4		y[1] sc[*] v[1]; P{y[+t7.7] v[+t1.8]=TRiP.GL00453}attP2	35612	FKBP59	72	0.728571	1	RNAi
			y[1] sc[*] v[1]; P{y[+t7.7] v[+t1.8]=TRiP.GL00453}attP2	35612	FKBP59	34	1	1	RNAi
	CDK1/2/3		y[1] sc[*] v[1]; P{y[+t7.7] v[+t1.8]=TRiP.GL00026}attP2	35158	for	80	0.680556	0.988636	RNAi
			y[1] sc[*] v[1]; P{y[+t7.7] v[+t1.8]=TRiP.HMS00249}attP2	33375	Fps85D	106	0.897727	0.967742	RNAi
	PACSIN1/3		y[1] v[1]; P{y[+t7.7] v[+t1.8]=TRiP.HMJ02228}attP40	42569	fray	96	0.75	0.869565	RNAi
	CELA1/2B/3A/3B, C1S, CTRB2, CTRC, CTRL, ELA2A, F10, FIX F9, HPN, KLK15, MASP1/2, TMPRSS12		y[1] v[1]; P{y[+t7.7] v[+t1.8]=TRiP.GL00704}attP40/CyO	41587	fray	67	0.870968	1	RNAi
	CDK5/14/16/17		y[1] sc[*] v[1]; P{y[+t7.7] v[+t1.8]=TRiP.HMS01794}attP2	38327	fray	55	0.95	1	RNAi
	RPS6KA1/2/3/6		y[1] v[1]; P{y[+t7.7] v[+t1.8]=TRiP.JF01561}attP2	31096	Fsn	90	0.935484	1	RNAi
			y[1] sc[*] v[1]; P{y[+t7.7] v[+t1.8]=TRiP.GL00148}attP2	35258	fu	63	0.785714	1	RNAi
			y[1] sc[*] v[1]; P{y[+t7.7] v[+t1.8]=TRiP.GL00145}attP2	35257	fwd	58	0.73913	0.957143	RNAi
			y[1] v[1]; P{y[+t7.7] v[+t1.8]=TRiP.JF02271}attP2	26729	GABA-B-R3	67	0.953125	1	RNAi
	NR2B1/3, NR2F1/2/6, RXRB		y[1] v[1]; P{y[+t7.7] v[+t1.8]=TRiP.JF02916}attP2	28079	Gad1	59	0.947368	1	RNAi
	NR1H2/3/4		y[1] v[1]; P{y[+t7.7] v[+t1.8]=TRiP.JF01722}attP2	31204	gammaTub23C	90	0.846154	0.992188	RNAi
			y[1] v[1]; P{y[+t7.7] v[+t1.8]=TRiP.GL01132}attP2	41596	GckIII	58	0.645833	1	RNAi
	CYTH1/2/3, CTC-273B12.7		y[1] sc[*] v[1]; P{y[+t7.7] v[+t1.8]=TRiP.GL00299}attP2	35796	gek	49	0.5625	0.98	RNAi
			y[1] sc[*] v[1]; P{y[+t7.7] v[+t1.8]=TRiP.GL00299}attP2	35796	gek	65	0.685185	0.934211	RNAi
	CTSB		y[1] sc[*] v[1]; P{y[+t7.7] v[+t1.8]=TRiP.GL01106}attP2	36905	Gga	57	0.95	1	RNAi
	aurkb		y[1] sc[*] v[1]; P{y[+t7.7] v[+t1.8]=TRiP.HMS03017}attP2	36757	GIIIspla2	105	0.826087	0.915254	RNAi
			y[1] sc[*] v[1]; P{y[+t7.7] v[+t1.8]=TRiP.HMS01737}attP40	38284	Gli	70	0.84375	1	RNAi
	AQP1/2/4/5/8, MIP		y[1] sc[*] v[1]; P{y[+t7.7] v[+t1.8]=TRiP.HMS02155}attP2	40907	GluRIA	71	0.961538	1	RNAi
			y[1] sc[*] v[1]; P{y[+t7.7] v[+t1.8]=TRiP.HMS02156}attP40	40908	GluRIB	91	0.926829	1	RNAi
	IMPDH1		y[1] v[1]; P{y[+t7.7] v[+t1.8]=TRiP.JF02647}attP2	27497	GluRIIA	59	0.533333	1	RNAi
	AKR1A1/B1/B10/B15/C1/C2/C3/C4/D1		y[1] v[1]; P{y[+t7.7] v[+t1.8]=TRiP.HMS00032}attP2	33634	GlyP	79	0.87037	0.980769	RNAi
			y[1] sc[*] v[1]; P{y[+t7.7] v[+t1.8]=TRiP.HMS01334}attP2	34346	Gp93	109	0.953488	1	RNAi
			y[1] sc[*] v[1]; P{y[+t7.7] v[+t1.8]=TRiP.GL00133}attP2/TM3, Sb[1]	35246	Gprk1	52	0.910714	1	RNAi
			y[1] sc[*] v[1]; P{y[+t7.7] v[+t1.8]=TRiP.HMS00161}attP2	34843	Gprk2	65	0.875	0.688889	RNAi
	BLK, FGR, FRK, LCK, LYN, YES1		y[1] sc[*] v[1]; P{y[+t7.7] v[+t1.8]=TRiP.GL00233}attP2	35326	Gprk2	56	0.95	1	RNAi
			y[1] v[1]; P{y[+t7.7] v[+t1.8]=TRiP.HMS02330}attP40	41933	Gprk2	48	1	1	RNAi
			y[1] sc[*] v[1]; P{y[+t7.7] v[+t1.8]=TRiP.HMS01573}attP2	36685	grp	52	0.030303	0.0263158	RNAi
			y[1] v[1]; P{y[+t7.7] v[+t1.8]=TRiP.JF02588}attP2	27277	grp	65	0.555556	0.925532	RNAi
	SERF1A/B, SERF2		y[1] sc[*] v[1]; P{y[+t7.7] v[+t1.8]=TRiP.HMS00834}attP2	34525	gwl	94	0.75	1	RNAi
			y[1] v[1]; P{y[+t7.7] v[+t1.8]=TRiP.HM05207}attP2	29529	Gyc-89Db	89	0.538462	0.89	RNAi
	KISS1R, MCHR1, NPBWR1/2, OPRD1, OPRK1, OPRL1, OPRM1, SSTR1/3/4/5		y[1] sc[*] v[1]; P{y[+t7.7] v[+t1.8]=TRiP.GL01038}attP2	36817	Gycalpha99B	143	0.836066	1	RNAi
	CYB5R1/2/3		y[1] v[1]; P{y[+t7.7] v[+t1.8]=TRiP.JF03214}attP2	28786	Gycbeta100B	52	0.576923	1	RNAi
			y[1] sc[*] v[1]; P{y[+t7.7] v[+t1.8]=TRiP.GL00089}attP2	35210	hep	109	1	1	RNAi
	TUBA1C/2/3E/4A		y[1] sc[*] v[1]; P{y[+t7.7] v[+t1.8]=TRiP.GL00023}attP2	35155	Hex-A	62	1	1	RNAi
			y[1] sc[*] v[1]; P{y[+t7.7] v[+t1.8]=TRiP.GL00276}attP2	35363	hipk	110	0.914894	0.968254	RNAi
	FHL1/2/3/5, LMCD1, PRICKLE1/2/3, TES		y[1] v[1]; P{y[+t7.7] v[+t1.8]=TRiP.JF02965}attP2/TM3, Sb[1]	28330	Hk	62	0.678571	1	RNAi
			y[1] v[1]; P{y[+t7.7] v[+t1.8]=TRiP.JF02539}attP2	29375	Hnf4	53	0.240741	0.538462	RNAi
			y[1] sc[*] v[1]; P{y[+t7.7] v[+t1.8]=TRiP.HMS00761}attP2	32966	hop	84	1	1	RNAi
	RPS6KB1		y[1] v[1]; P{y[+t7.7] v[+t1.8]=TRiP.HMS00006}attP2	33614	hpo	94	0.872093	0.960784	RNAi
	RABEP1/2		y[1] sc[*] v[1]; P{y[+t7.7] v[+t1.8]=TRiP.GL00185}attP2	35284	hppy	83	0.97561	1	RNAi
	RAB7L1, RAB32/38		y[1] v[1]; P{y[+t7.7] v[+t1.8]=TRiP.HMS00018}attP2/TM3, Sb[1]	33624	Hr39	17	0.8	1	RNAi
	ADRBK1/2		y[1] v[1]; P{y[+t7.7] v[+t1.8]=TRiP.HMS00018}attP2/TM3, Sb[1]	33624	Hr39	34	0.966667	1	RNAi
			y[1] sc[*] v[1]; P{y[+t7.7] v[+t1.8]=TRiP.HM05260}attP2	31868	Hr4	63	0.514706	0.982759	RNAi
	PLK4		y[1] v[1]; P{y[+t7.7] v[+t1.8]=TRiP.JF02543}attP2	27254	Hr46	71	0.933333	1	RNAi
	aurkb		y[1] sc[*] v[1]; P{y[+t7.7] v[+t1.8]=TRiP.HMS01951}attP2	39032	Hr51	61	0.64	0.888889	RNAi
	HIPK2		y[1] v[1]; P{y[+t7.7] v[+t1.8]=TRiP.JF03424}attP2	31990	Hr78	108	0.989362	1	RNAi
	HADH2		y[1] v[1]; P{y[+t7.7] v[+t1.8]=TRiP.JF02350}attP2	27992	Hr96	75	0.607143	0.797872	RNAi
			y[1] sc[*] v[1]; P{y[+t7.7] v[+t1.8]=TRiP.HMS00840}attP2	34086	Hrs	65	1	1	RNAi
	CPT1B/C		y[1] sc[*] v[1]; P{y[+t7.7] v[+t1.8]=TRiP.HMS00796}attP2	32996	Hsp83	118	0.808511	0.957746	RNAi
	CYB5R1/3		y[1] sc[*] v[1]; P{y[+t7.7] v[+t1.8]=TRiP.HMS01437}attP2	35024	htl	96	0.988636	1	RNAi
	CDK12/13		y[1] sc[*] v[1]; P{y[+t7.7] v[+t1.8]=TRiP.HMS00536}attP2	33672	IA-2	64	0.983871	1	RNAi
			y[1] sc[*] v[1]; P{y[+t7.7] v[+t1.8]=TRiP.GL00202}attP2	35299	ial	114	0.896825	1	RNAi
	MPP1/3/4/5/6/7		y[1] v[1]; P{y[+t7.7] v[+t1.8]=TRiP.JF01904}attP2	25865	iav	234	0.504762	0.821705	RNAi
	AMPD1/3		y[1] sc[*] v[1]; P{y[+t7.7] v[+t1.8]=TRiP.HMS00398}attP2	32403	Ice	60	1	1	RNAi
	LCP1, PLS1/3		y[1] sc[*] v[1]; P{y[+t7.7] v[+t1.8]=TRiP.HMS01872}attP40/CyO	38958	if	59	1	1	RNAi
			y[1] sc[*] v[1]; P{y[+t7.7] v[+t1.8]=TRiP.GL00288}attP2	35374	Ilk	118	0.846939	1	RNAi
	PTPN6		y[1] v[1]; P{y[+t7.7] v[+t1.8]=TRiP.JF02391}attP2	36776	inaC	57	1	1	RNAi
	PIK3C2A/B/G		y[1] sc[*] v[1]; P{y[+t7.7] v[+t1.8]=TRiP.GL00139}attP2	35251	InR	76	0.902778	0.9875	RNAi
	ABCB1/11		P{w[+mC]=UAS-Itp-r83A.V}1, w[*]	30742	Itp-r83A	145	0.5	0.921429	OE
	PA2G4		y[1] v[1]; P{y[+t7.7] v[+t1.8]=TRiP.JF01957}attP2	25937	Itp-r83A	66	0.870968	1	RNAi
	MAP3K12		y[1] v[1]; P{y[+t7.7] v[+t1.8]=TRiP.HMJ02230}attP40	42571	JIL-1	88	0.953488	1	RNAi
	MED8		y[1] v[1]; P{y[+t7.7] v[+t1.8]=TRiP.GL01343}attP40	42484	Jon25Bi	95	0.989796	0.98913	RNAi
			w[1118] PBac{w[+mC]=RB}jub[e03614]	18174	jub	52	0.666667	0.96
	FLNA/C		y[1] sc[*] v[1]; P{y[+t7.7] v[+t1.8]=TRiP.HMS00714}attP2	32923	jub	55	1	1	RNAi
	SFN, YWHAB/G/H/Q/Z		y[1] sc[*] v[1]; P{y[+t7.7] v[+t1.8]=TRiP.GL00088}attP2	35572	key	56	0.870968	1	RNAi
	; PTPN3, PTPN4		y[1] v[1]; P{y[+t7.7] v[+t1.8]=TRiP.JF03098}attP2	28683	kibra	69	0.469697	0.791667	RNAi
			y[1] w[67c23]; P{w[+mC] y[+mDint2]=EPgy2}kibra[EY03746]	19909	kibra	62	0.803571	1	OE
	GRIA1/2/4		y[1] w[67c23]; P{w[+mC] y[+mDint2]=EPgy2}KrT95D[EY12552]	20754	KrT95D	64	0.541667	0.946429	OE
			y[1] sc[*] v[1]; P{y[+t7.7] v[+t1.8]=TRiP.GL00153}attP2	35262	ksr	64	0.685714	1	RNAi
			y[1] sc[*] v[1]; P{y[+t7.7] v[+t1.8]=TRiP.HMS00730}attP2	32937	ksr	108	0.706522	0.870968	RNAi
	ABCC1/2/4		y[1] v[1]; P{y[+t7.7] v[+t1.8]=TRiP.GL01134}attP2	41598	ksr	60	0.977273	1	RNAi
			y[1] sc[*] v[1]; P{y[+t7.7] v[+t1.8]=TRiP.HMS00731}attP2	38935	l(1)G0232	66	0.847222	1	RNAi
			y[1] v[1]; P{y[+t7.7] v[+t1.8]=TRiP.HMS02186}attP40	40938	Lar	98	1	1	RNAi
			y[1] v[1]; P{y[+t7.7] v[+t1.8]=TRiP.JF02932}attP2	28301	Liprin-γ	81	0.947368	0.988372	RNAi
	ABL2, BLK, FGR, FRK, LCK, YES1		w[1118]; PBac{w[+mC]=WH}Liprin-gamma[f01268]	18421	Liprin-γ	37	1	1
			y[1] sc[*] v[1]; P{y[+t7.7] v[+t1.8]=TRiP.GL00264}attP2	35352	Lk6	136	0.789474	0.962025	RNAi
			y[1] sc[*] v[1]; P{y[+t7.7] v[+t1.8]=TRiP.HMS01351}attP2	34362	lkb1	135	0.978571	1	RNAi
	AHCY, AHCYL1/2		y[1] v[1]; P{y[+t7.7] v[+t1.8]=TRiP.JF01956}attP2	25936	Lkr	82	0.532258	0.970588	RNAi
			y[1] sc[*] v[1]; P{y[+t7.7] v[+t1.8]=TRiP.GL00020}attP2/TM3, Sb[1]	35152	lok	60	0.714286	0.96875	RNAi
	DTNA/B		y[1] v[1]; P{y[+t7.7] v[+t1.8]=TRiP.HM05103}attP2	28893	Lrt	50	0.952381	1	RNAi
			y[1] w[67c23]; P{w[+mC] y[+mDint2]=EPgy2}ltd[EY07166]	20166	ltd	54	0.910714	0.923077	OE
			y[1] v[1]; P{y[+t7.7] v[+t1.8]=TRiP.HMS01870}attP40/CyO	38956	ltd	30	0.964286	1	RNAi
			y[1] v[1]; P{y[+t7.7] v[+t1.8]=TRiP.JF02725}attP2	27571	mAcR	77	0.96875	1	RNAi
	TAAR2		y[1] sc[*] v[1]; P{y[+t7.7] v[+t1.8]=TRiP.GL01326}attP2	41894	MAPk-Ak2	95	0.956522	1	RNAi
			w[1118]; P{w[+mC]=EP}Mbs[EP3727]	17279	Mbs	39	0.888889	1	OE
	KDM1A		y[1] sc[*] v[1]; P{y[+t7.7] v[+t1.8]=TRiP.HMS00521}attP2	32516	Mbs	68	0.979167	1	RNAi
	FBXO45		y[1] v[1]; P{y[+t7.7] v[+t1.8]=TRiP.HMS02278}attP40	41713	mbt	99	1	1	RNAi
			y[1] sc[*] v[1]; P{y[+t7.7] v[+t1.8]=TRiP.HMS00400}attP2	32405	Mdr49	88	0.725806	1	RNAi
			y[1] sc[*] v[1]; P{y[+t7.7] v[+t1.8]=TRiP.HMS01449}attP2	35035	Mdr65	69	0.92	1	RNAi
			y[1] sc[*] v[1]; P{y[+t7.7] v[+t1.8]=TRiP.HMS01275}attP2	34926	MED8	50	0.923077	1	RNAi
	NEDD8, UBA52, UBB, UBBP4, UBC, RPS27A		y[1] sc[*] v[1]; P{y[+t7.7] v[+t1.8]=TRiP.GL00322}attP2	35402	Mekk1	61	0.875	1	RNAi
	ESRRB/NR3B3		w[1118]; PBac{w[+mC]=WH}Ptpmeg[f01047] mthl10[f01047]/TM6B, Tb[1]	18405	methuselah-like 10; Ptpmeg	48	0.923077	1
			y[1] v[1]; P{y[+t7.7] v[+t1.8]=TRiP.JF02694}attP2	27543	mew	62	0.678571	1	RNAi
	CTSK, CTSL1/2, CTSS		y[1] v[1]; P{y[+t7.7] v[+t1.8]=TRiP.HMS02201}attP40	41668	mGluRA	73	0.861111	0.918919	RNAi
	ABL2		y[1] sc[*] v[1]; P{y[+t7.7] v[+t1.8]=TRiP.HMS01809}attP2	38342	MKP-4	88	0.673913	0.97619	RNAi
			y[1] sc[*] v[1]; P{y[+t7.7] v[+t1.8]=TRiP.HMS01545}attP40	36657	mnb	155	1	1	RNAi
			y[1] sc[*] v[1]; P{y[+t7.7] v[+t1.8]=TRiP.HMS00630}attP2	34963	Mp20	61	0.96	1	RNAi
	BAG3, CT47B1, DSCAM, DSCAML1, ELN, FOXD3, HMCN1/2, KRTAP5-1/5-4/5-5/5-8/6-1, MARCKS, MYLK2/3/4, NKX1-1, PHGR1, TTN		y[1] sc[*] v[1]; P{y[+t7.7] v[+t1.8]=TRiP.HMS01224}attP2	34744	Mpk2	95	0.988636	0.990196	RNAi
	ITCH, NEDD4, NEDD4L, WWP1/2		y[1] sc[*] v[1]; P{y[+t7.7] v[+t1.8]=TRiP.HMS00631}attP2/TM3, Sb[1]	32847	mRNA-cap	25	1	1	RNAi
	CAMK2A, CAMK2B, CAMK2D, CAMK2G		y[1] sc[*] v[1]; P{y[+t7.7] v[+t1.8]=TRiP.HMS01780}attP2	38316	MRP	85	0.869565	1	RNAi
	FASN		y[1] w[67c23]; P{w[+mC] y[+mDint2]=EPgy2}msb1l[EY10753]	20632	msb1l	57	0.939394	1	OE
			y[1] v[1]; P{y[+t7.7] v[+t1.8]=TRiP.HMJ02084}attP40	42518	msn	84	1	1	RNAi
	BRSK1		y[1] sc[*] v[1]; P{y[+t7.7] v[+t1.8]=TRiP.GL01055}attP2	36823	mth	81	0.5125	0.52439	RNAi
	LPP, TRIP6, ZYX		w[*]; mth[Delta6]/TM6B, Tb[1]	27904	mth	130	0.762712	0.957746	LOF mutant
	CDK12/13		y[1] v[1]; P{y[+t7.7] v[+t1.8]=TRiP.JF02645}attP2	27495	mth	69	0.766667	0.987179	RNAi
			y[1] sc[*] v[1]; P{y[+t7.7] v[+t1.8]=TRiP.GL01055}attP2	36823	mth	150	0.786765	0.987805	RNAi
			y[1] w[67c23]; P{w[+mC] y[+mDint2]=EPgy2}Ptpmeg[EY23549] mth[EY23549]	22642	mth; Ptpmeg	84	0.775	0.965909	OE
			y[1] v[1]; P{y[+t7.7] v[+t1.8]=TRiP.HMS02327}attP40	41930	mthl1	69	0.962963	1	RNAi
			y[1] v[1]; P{y[+t7.7] v[+t1.8]=TRiP.HMS02309}attP40	41887	mthl3	69	1	1	RNAi
	NR2B1/3, NR2F1/2/6, RXRB		y[1] sc[*] v[1]; P{y[+t7.7] v[+t1.8]=TRiP.GL01051}attP2	36884	mthl5	97	0.693182	1	RNAi
	KAZN		y[1] w[*]; P{w[+mC]=EP}Ptpmeg[G8954] mthl9[G8954]	26920	mthl9; Ptpmeg	65	0.742424	1	OE
	PPP3CB, PPP3CC		w[1118]; P{w[+mC]=EP}Ptpmeg[EP3542]/TM6B, Tb[1]	17137	mthl9; Ptpmeg	114	0.877193	0.982456	OE
	GAD1/2, GADL2		y[1] sc[*] v[1]; P{y[+t7.7] v[+t1.8]=TRiP.HMS00367}attP2	32376	mtt	68	0.69697	0.9	RNAi
	FNTA		y[1] v[1]; P{y[+t7.7] v[+t1.8]=TRiP.HMS00043}attP2	33642	mys	40	1	0.978261	RNAi
	GGA1/2/3		y[1] v[1]; P{y[+t7.7] v[+t1.8]=TRiP.HMS00043}attP2	33642	mys	84	1	1	RNAi
			nan[36a]	24902	nan	157	0.815789	0.932099	LOF mutant
			y[1] v[1]; P{y[+t7.7] v[+t1.8]=TRiP.JF01240}attP2	31295	nan	71	0.820513	1	RNAi
			y[1] sc[*] v[1]; P{y[+t7.7] v[+t1.8]=TRiP.HMS00758}attP2	32963	Nc	124	0.872549	1	RNAi
			y[1] w[*]; Nc[51]/TM3, Sb[1]	23284	Nc	105	0.894231	0.981132	LOF mutant
			y[1] w[67c23]; P{w[+mC] y[+mDint2]=EPgy2}Nc[EY08574]	17475	Nc	83	0.966667	1	OE
			y[1] sc[*] v[1]; P{y[+t7.7] v[+t1.8]=TRiP.HMS01221}attP2	34741	Nedd4	118	0.991667	1	RNAi
			y[1] sc[*] v[1]; P{y[+t7.7] v[+t1.8]=TRiP.HMS01221}attP2	34741	Nedd4	65	1	1	RNAi
			y[1] w[67c23]; P{w[+mC] y[+mDint2]=EPgy2}Nedd4[EY00500]	15289	Nedd4	56	1	1	OE
			y[1] v[1]; P{y[+t7.7] v[+t1.8]=TRiP.JF02773}attP2/TM3, Sb[1]	27693	ninaC	68	0.695652	1	RNAi
	CYB5R1/2/3		y[1] v[1]; P{y[+t7.7] v[+t1.8]=TRiP.JF01439}attP2	31648	ninaE	98	0.928571	1	RNAi
			y[1] sc[*] v[1]; P{y[+t7.7] v[+t1.8]=TRiP.HMS00167}attP2	34849	Nipped-A	74	1	1	RNAi
			y[1] v[1]; P{y[+t7.7] v[+t1.8]=TRiP.JF02966}attP2/TM3, Sb[1]	28331	Nlg2	52	0.863636	0.883333	RNAi
	GABBR1/2		y[1] v[1]; P{y[+t7.7] v[+t1.8]=TRiP.HMS02200}attP40/CyO	41667	Nmdar1	95	0.988372	1	RNAi
	CDC2L2, CDK10		y[1] sc[*] v[1]; P{y[+t7.7] v[+t1.8]=TRiP.HMS02176}attP40	40928	Nmdar2	111	0.928571	1	RNAi
	HSP90AB1, HSP90B1		y[1] v[1]; P{y[+t7.7] v[+t1.8]=TRiP.HMJ02229}attP40	42570	nmo	75	0.969697	1	RNAi
	RPS6KA4/5		y[1] sc[*] v[1]; P{y[+t7.7] v[+t1.8]=TRiP.HMS00221}attP2	33549	NnaD	81	0.838235	0.957447	RNAi
			y[1] v[1]; P{y[+t7.7] v[+t1.8]=TRiP.HMS02342}attP40	41945	nonC	83	1	1	RNAi
			y[1] v[1]; P{y[+t7.7] v[+t1.8]=TRiP.JF01585}attP2	31113	norpA	54	0.727273	0.953125	RNAi
	CSK, MATK		y[1] v[1]; P{y[+t7.7] v[+t1.8]=TRiP.JF03220}attP2	28792	Nos	66	0.0483871	0.271429	RNAi
			y[1] v[1]; P{y[+t7.7] v[+t1.8]=TRiP.JF01959}attP2	25939	NPFR1	92	0.810811	0.981818	RNAi
	STK32A/B		y[1] v[1]; P{y[+t7.7] v[+t1.8]=TRiP.JF03170}attP2	28742	Nrt	85	0.881579	0.978723	RNAi
	ABCC10		y[1] sc[*] v[1]; P{y[+t7.7] v[+t1.8]=TRiP.HMS00527}attP2	32837	Nup153	90	0.52439	0.969388	RNAi
			y[1] sc[*] v[1]; P{y[+t7.7] v[+t1.8]=TRiP.HM05248}attP2	30504	Nup153	91	0.72093	0.9375	RNAi
			y[1] sc[*] v[1]; P{y[+t7.7] v[+t1.8]=TRiP.HMS00803}attP2	33003	Nup358	33	1	1	RNAi
			y[1] sc[*] v[1]; P{y[+t7.7] v[+t1.8]=TRiP.HMS00803}attP2	33003	Nup358	87	1	1	RNAi
			y[1] sc[*] v[1]; P{y[+t7.7] v[+t1.8]=TRiP.HMS00803}attP2	33003	Nup358	36	1	1	RNAi
			y[1] v[1]; P{y[+t7.7] v[+t1.8]=TRiP.JF01732}attP2	31233	Oamb	43	0.840909	1	RNAi
	PDE1B/C		y[1] v[1]; P{y[+t7.7] v[+t1.8]=TRiP.JF01732}attP2	31233	Oamb	98	0.968085	1	RNAi
			y[1] sc[*] v[1]; P{y[+t7.7] v[+t1.8]=TRiP.HMS01201}attP2/TM3, Sb[1]	34722	Ocrl	55	0.846154	0.948276	RNAi
	SFN, YWHAB/G/H/Q/Z		y[1] v[1]; P{y[+t7.7] v[+t1.8]=TRiP.JF01572}attP2	31107	Octbeta1R	86	0.848485	0.981132	RNAi
	TXNRD1		y[1] v[1]; P{y[+t7.7] v[+t1.8]=TRiP.JF01573}attP2/TM3, Sb[1]	31108	Octbeta3R	52	0.933333	1	RNAi
	MAPK9/11/12/13		y[1] v[1]; P{y[+t7.7] v[+t1.8]=TRiP.JF02967}attP2	28332	Oct-TyrR	67	0.677419	0.972222	RNAi
			y[1] v[1]; P{y[+t7.7] v[+t1.8]=TRiP.JF02439}attP2	29547	olf413	95	0.625	0.957627	RNAi
			y[1] w[1118]; PBac{y[+mDint]=3HPy[+]}Osbp[C347]	16344	Osbp	95	1	1
	DBH		y[1] v[1]; P{y[+t7.7] v[+t1.8]=TRiP.JF01796}attP2	25790	otk	85	0.657895	0.925532	RNAi
	GRIA1/2/4		y[1] sc[*] v[1]; P{y[+t7.7] v[+t1.8]=TRiP.GL00140}attP2	35252	p38b	64	0.96	1	RNAi
			w[1118]; P{w[+mC]=EP}Paip2[G4716]/TM6C, Sb[1]	31788	Paip2	29	0.625	0.888889	OE
	CTSF		y[1] v[1]; P{y[+t7.7] v[+t1.8]=TRiP.HMS02279}attP40	41714	Pak	84	0.987805	1	RNAi
			y[1] v[1]; P{y[+t7.7] v[+t1.8]=TRiP.HMS02500}attP40	42664	Pak3	54	0.977273	1	RNAi
	RAB7L1, RAB32/38		y[1] sc[*] v[1]; P{y[+t7.7] v[+t1.8]=TRiP.HMS00405}attP2	32410	par-1	107	1	1	RNAi
			y[1] sc[*] v[1]; P{y[+t7.7] v[+t1.8]=TRiP.HMS01286}attP2	34611	Pde11	133	0.701613	0.950704	RNAi
	PTK2/2B		y[1] v[1]; P{y[+t7.7] v[+t1.8]=TRiP.JF03155}attP2/TM3, Sb[1]	28728	Pde1c	101	0.959459	1	RNAi
	RILP, RILPL1/2		y[1] sc[*] v[1]; P{y[+t7.7] v[+t1.8]=TRiP.HMS01485}attP2	35743	Pde6	67	1	0.945946	RNAi
			y[1] sc[*] v[1]; P{y[+t7.7] v[+t1.8]=TRiP.HMS00407}attP2	32412	Pde9	45	1	1	RNAi
			y[1] v[1]; P{y[+t7.7] v[+t1.8]=TRiP.HMJ02073}attP40	42508	Pdfr	86	1	1	RNAi
			y[1] sc[*] v[1]; P{y[+t7.7] v[+t1.8]=TRiP.GL00009}attP2	35142	Pdk	53	0.954545	1	RNAi
			y[1] sc[*] v[1]; P{y[+t7.7] v[+t1.8]=TRiP.HMS01250}attP2	34936	Pdk1	100	0.77027	0.984127	RNAi
			y[1] sc[*] v[1]; P{y[+t7.7] v[+t1.8]=TRiP.HMS00890}attP2	33939	PHGPx	62	0.981481	1	RNAi
			y[1] v[1]; P{y[+t7.7] v[+t1.8]=TRiP.HMJ02065}attP40	42500	PhKgamma	68	1	1	RNAi
			y[1] v[1]; P{y[+t7.7] v[+t1.8]=TRiP.GL01125}attP40	41589	phl	106	0.858696	0.933333	RNAi
			y[1] sc[*] v[1]; P{y[+t7.7] v[+t1.8]=TRiP.HMS00261}attP2/TM3, Sb[1]	33384	Pi3K59F	63	0.839286	1	RNAi
			y[1] sc[*] v[1]; P{y[+t7.7] v[+t1.8]=TRiP.HMS01296}attP2	34621	Pi3K68D	54	0.92	0.982759	RNAi
			y[1] sc[*] v[1]; P{y[+t7.7] v[+t1.8]=TRiP.GL00311}attP2/TM3, Sb[1]	35798	Pi3K92E	79	0.728261	1	RNAi
	CHRM1/2/3/4		y[1] sc[*] v[1]; P{y[+t7.7] v[+t1.8]=TRiP.GL00179}attP2	35278	Pi4KIIalpha	103	0.990385	1	RNAi
			y[1] sc[*] v[1]; P{y[+t7.7] v[+t1.8]=TRiP.GL00025}attP2	35157	Pitslre	85	1	1	RNAi
			y[1] w[67c23]; P{y[+mDint2] w[BR.E.BR]=SUPor-P}pk[KG05718]	14452	pk	78	0.907895	1
	NLK		y[1] sc[*] v[1]; P{y[+t7.7] v[+t1.8]=TRiP.HMS00408}attP2	32413	pk	80	1	0.991071	RNAi
	GABPB1, GABPB2		y[1] sc[*] v[1]; P{y[+t7.7] v[+t1.8]=TRiP.GL00049}attP2/TM3, Sb[1]	35178	Pk17E	80	0.84	1	RNAi
	PTPMT1		y[1] sc[*] v[1]; P{y[+t7.7] v[+t1.8]=TRiP.HMS00464}attP2	32464	Pk92B	93	0.7125	0.990566	RNAi
			y[1] sc[*] v[1]; P{y[+t7.7] v[+t1.8]=TRiP.GL00038}attP2	35169	Pka-C1	88	1	1	RNAi
	ASH2L		y[1] sc[*] v[1]; P{y[+t7.7] v[+t1.8]=TRiP.HMS01970}attP2	39050	Pka-C3	116	0.754717	0.984127	RNAi
	YTHDC1		y[1] sc[*] v[1]; P{y[+t7.7] v[+t1.8]=TRiP.HMS01195}attP2	34716	Pkc53E	108	0.517544	0.95098	RNAi
	MAP4K2/3		y[1] sc[*] v[1]; P{y[+t7.7] v[+t1.8]=TRiP.GL00174}attP2	35275	Pkc98E	51	1	1	RNAi
	C1S, CELA1, CELA2B, CELA3A/B, CTRB2, CTRC, CTRL, ELA2A, F10, FIX F9, HPN, KLK15, MASP1/2, TMPRSS12		y[1] v[1]; P{y[+t7.7] v[+t1.8]=TRiP.JF02991}attP2	28355	Pkcdelta	86	0.27907	0.848837	RNAi
	ABL2, BLK, FGR, FRK, LCK, YES1		y[1] v[1]; P{y[+t7.7] v[+t1.8]=TRiP.JF03144}attP2	28717	PKD	95	0.727273	0.901961	RNAi
	PAK1/2/3/4/6/7		y[1] v[1]; P{y[+t7.7] v[+t1.8]=TRiP.JF01468}attP2	31675	Pkd2	107	0.577778	0.959677	RNAi
			y[1] v[1]; P{y[+t7.7] v[+t1.8]=TRiP.JF01241}attP2	31296	Pkd2	69	0.735294	0.971429	RNAi
	STK11		y[1] v[1]; P{y[+t7.7] v[+t1.8]=TRiP.JF01241}attP2	31296	Pkd2	76	0.8	0.980392	RNAi
	PLCB2/3/4		w[1118]; Pkd2[1]/CyO	24495	Pkd2	107	0.829268	0.992424	LOF mutant
			y[1] v[1]; P{y[+t7.7] v[+t1.8]=TRiP.JF01241}attP2	31296	Pkd2	84	1	1	RNAi
	EPHX1, GPX4		y[1] v[1]; P{y[+t7.7] v[+t1.8]=TRiP.HMJ02226}attP40	42567	Pkn	90	1	1	RNAi
			y[1] sc[*] v[1]; P{y[+t7.7] v[+t1.8]=TRiP.HMS00600}attP2	33719	Plc21C	101	0.978723	1	RNAi
	WDR92		y[1] sc[*] v[1]; P{y[+t7.7] v[+t1.8]=TRiP.HMS00529}attP2	32839	Pld	51	0.842105	1	RNAi
	GRIK1/2/3/4/5		y[1] v[1]; P{y[+t7.7] v[+t1.8]=TRiP.JF01813}attP2	25796	ple	80	0.527027	0.965116	RNAi
	TUBA1C/2/3E/4A		y[1] sc[*] v[1]; P{y[+t7.7] v[+t1.8]=TRiP.HMS02161}attP2/TM3, Sb[1]	40913	Plip	87	0.970588	1	RNAi
	PTPRN, PTPRN2		y[1] sc[*] v[1]; P{y[+t7.7] v[+t1.8]=TRiP.HMS01591}attP2/TM3, Sb[1]	36702	polo	50	0.775	1	RNAi
			y[1] sc[*] v[1]; P{y[+t7.7] v[+t1.8]=TRiP.HMS01826}attP2/TM3, Sb[1]	38358	PRL-1	62	0.822581	0.935484	RNAi
			y[1] w[67c23]; P{w[+mC] y[+mDint2]=EPgy2}PSR[EY07193]	16798	PSR	107	0.655738	0.684783	OE
			y[1] sc[*] v[1]; P{y[+t7.7] v[+t1.8]=TRiP.HMS00576}attP2	33700	PSR	86	0.852941	0.971154	RNAi
	DTNA/B		y[1] sc[*] v[1]; P{y[+t7.7] v[+t1.8]=TRiP.HMS01917}attP2	39001	Ptp10D	85	0.722222	0.887931	RNAi
			y[1] sc[*] v[1]; P{y[+t7.7] v[+t1.8]=TRiP.HMS01838}attP2	38369	Ptp4E	94	0.7625	1	RNAi
	PAK1/2/3/4/6/7		y[1] sc[*] v[1]; P{y[+t7.7] v[+t1.8]=TRiP.HMS00421}attP2	32426	Ptp61F	74	0.683333	0.977273	RNAi
	GRIN1		y[1] sc[*] v[1]; P{y[+t7.7] v[+t1.8]=TRiP.HMS01839}attP2/TM3, Sb[1]	38370	Ptp69D	8	1	1	RNAi
	MAPK9/11/12/13		y[1] v[1]; P{y[+t7.7] v[+t1.8]=TRiP.JF01858}attP2	25840	Ptp99A	98	0	0	RNAi
	FGFR3/4, RET		y[1] v[1]; P{y[+t7.7] v[+t1.8]=TRiP.JF01858}attP2	25840	Ptp99A	114	0.07	0.171875	RNAi
			y[1] sc[*] v[1]; P{y[+t7.7] v[+t1.8]=TRiP.HMS01923}attP2/TM3, Sb[1]	39006	Ptp99A	78	0.142857	0.527778	RNAi
	C1S, CELA1, CELA2B, CELA3A/B, CTRB2, CTRC, CTRL, ELA2A, F10, FIX F9, HPN, KLK15, MASP1/2, TMPRSS12		y[1] sc[*] v[1]; P{y[+t7.7] v[+t1.8]=TRiP.HMS00350}attP2	32359	PTP-ER	50	0.95	1	RNAi
	PIK4K2A/B		w[*]; Ptpmeg[1]/TM6B, Tb[1]	9756	Ptpmeg	71	0.578947	0.893939	LOF mutant
	ITCH, NEDD4, NEDD4L, WWP1/2		y[1] sc[*] v[1]; P{y[+t7.7] v[+t1.8]=TRiP.HMS01924}attP2	39007	Ptpmeg	65	0.672414	0.944444	RNAi
	HGS		y[1] sc[*] v[1]; P{y[+t7.7] v[+t1.8]=TRiP.HMS01924}attP2	39007	Ptpmeg	70	0.677419	0.974359	RNAi
	AJUBA, LIMD1, WTIP		y[1] sc[*] v[1]; P{y[+t7.7] v[+t1.8]=TRiP.HMS00609}attP2	34393	puc	71	0.282051	0.40625	RNAi
	GCK, HK1/2/3, HKDC1		y[1] sc[*] v[1]; P{y[+t7.7] v[+t1.8]=TRiP.HMS01662}attP40	37520	Pvr	78	0.942857	1	RNAi
	RILP, RILPL1/2		y[1] sc[*] v[1]; P{y[+t7.7] v[+t1.8]=TRiP.GL00099}attP2	35218	PyK	71	0.621951	0.733333	RNAi
	RBPJL		y[1] w[67c23]; P{w[+mC] y[+mDint2]=EPgy2}PyK[EY10213]/TM3, Sb[1] Ser[1]	20088	PyK	54	0.736842	0.985714	OE
	ITCH, NEDD4, NEDD4L, WWP1/2		UAS-Rab5DN		Rab5	29	1	1	OE DN
	KAZN		y[1] sc[*] v[1]; P{y[+t7.7] v[+t1.8]=TRiP.HMS02747}attP40	44031	Rad23	62	0.985714	1	RNAi
	SCOC		y[1] v[1]; P{y[+t7.7] v[+t1.8]=TRiP.JF01445}attP2	31653	ras	95	0.9	0.966667	RNAi
	TCEA1/2/3,		y[1] sc[*] v[1]; P{y[+t7.7] v[+t1.8]=TRiP.HMS00070}attP2	33661	Rel	96	0.810811	0.957627	RNAi
			y[1] sc[*] v[1]; P{y[+t7.7] v[+t1.8]=TRiP.HMS00265}attP2/TM3, Sb[1]	33388	Rfabg	41	0.194444	0.782609	RNAi
	HYPK		y[1] sc[*] v[1]; P{y[+t7.7] v[+t1.8]=TRiP.HMS00265}attP2/TM3, Sb[1]	33388	Rfabg	53	0.648148	0.942308	RNAi
	HYPK		y[1] v[1]; P{y[+t7.7] v[+t1.8]=TRiP.HMJ02093}attP40/CyO	42527	RhoGAP15B	20	1	1	RNAi
	FHL1/2/3/5, LMCD1, PRICKLE1/2/3, TES		y[1] v[1]; P{y[+t7.7] v[+t1.8]=TRiP.JF02678}attP2	31958	rk	83	0.844828	0.972222	RNAi
	TTC1		y[1] sc[*] v[1]; P{y[+t7.7] v[+t1.8]=TRiP.HMS00173}attP2	34855	rl	96	0.676471	0.991935	RNAi
	TTC1		y[1] sc[*] v[1]; P{y[+t7.7] v[+t1.8]=TRiP.HMS01311}attP2	34324	rok	110	0.382979	0.833333	RNAi
			y[1] sc[*] v[1]; P{y[+t7.7] v[+t1.8]=TRiP.GL00209}attP2	35305	Rok	71	0.852941	1	RNAi
			y[1] v[1]; P{y[+t7.7] v[+t1.8]=TRiP.JF03225}attP2	28797	Rok	45	1	1	RNAi
	SMAD6/7		y[1] sc[*] v[1]; P{y[+t7.7] v[+t1.8]=TRiP.HMS01040}attP2	34567	RpII33	81	1	1	RNAi
	SPECC1, SPECC1L-ADORA2A		y[1] sc[*] v[1]; P{y[+t7.7] v[+t1.8]=TRiP.GL00339}attP2	35417	RpL40	46	1	1	RNAi
			y[1] sc[*] v[1]; P{y[+t7.7] v[+t1.8]=TRiP.GL00340}attP2	35418	RpS27A	81	1	1	RNAi
	RACGAP1 (for tum)		y[1] v[1]; P{y[+t7.7] v[+t1.8]=TRiP.JF02361}attP2/TM3, Sb[1]	27035	rut	52	0.692308	0.903846	RNAi
			y[1] sc[*] v[1]; P{y[+t7.7] v[+t1.8]=TRiP.HMS00931}attP2	33974	RYBP	64	0.946429	1	RNAi
	FLNA/C		y[1] v[1]; P{y[+t7.7] v[+t1.8]=TRiP.HM05130}attP2	28919	RyR	59	0.5	0.885417	RNAi
			y[1] v[1]; P{y[+t7.7] v[+t1.8]=TRiP.JF03381}attP2	29445	RyR	67	0.655172	0.907895	RNAi
	ITCH, NEDD4, NEDD4L, WWP1/2		y[1] v[1]; P{y[+t7.7] v[+t1.8]=TRiP.JF01101}attP2	31695	RyR	61	0.95	1	RNAi
			y[1] v[1]; P{y[+t7.7] v[+t1.8]=TRiP.JF01100}attP2	31540	RyR	81	0.96	1	RNAi
	MYH9/10/11/14		y[1] v[1]; P{y[+t7.7] v[+t1.8]=TRiP.HMS02267}attP2	41702	S6k	67	0.909091	1	RNAi
	MYH9/10/11/14		y[1] sc[*] v[1]; P{y[+t7.7] v[+t1.8]=TRiP.GL00207}attP2	35583	S6kII	71	0.884615	1	RNAi
	MYH9/10/11/14		y[1] sc[*] v[1]; P{y[+t7.7] v[+t1.8]=TRiP.GL00244}attP2/TM3, Sb[1]	35335	SAK	72	0.913793	1	RNAi
			y[1] w[*]; P{w[+mC]=PTT-GA}Sar1[CA07674]/TM3, Ser[1] Sb[1]	51180	Sar1	93	0.0471698	0.5875
			ry[506] P{ry[+t7.2]=PZ}Sar1[05712]/TM3, ry[RK] Sb[1] Ser[1]	11669	Sar1	111	0.138889	0.08
			y[1] sc[*] v[1]; P{y[+t7.7] v[+t1.8]=TRiP.HMS00355}attP2/TM3, Sb[1]	32364	Sar1	19	0.727273	0.5	RNAi
			y[1] v[1]; P{y[+t7.7] v[+t1.8]=TRiP.JF03090}attP2	28675	sca	68	0.416667	1	RNAi
			y[1] v[1]; P{y[+t7.7] v[+t1.8]=TRiP.JF03318}attP2	29386	scaf	51	0.232143	0.826087	RNAi
			y[1] sc[*] v[1]; P{y[+t7.7] v[+t1.8]=TRiP.HMS01873}attP40	38959	scb	64	0.931034	1	RNAi
	OSBP, OSBP2		y[1] v[1]; P{y[+t7.7] v[+t1.8]=TRiP.HMS02305}attP40	41884	scu	102	0.914894	1	RNAi
			y[1] sc[*] v[1]; P{y[+t7.7] v[+t1.8]=TRiP.HMS01549}attP2	36661	sesB	87	0.764706	0.990566	RNAi
			y[1] v[1]; P{y[+t7.7] v[+t1.8]=TRiP.JF02393}attP2	36778	sev	60	0.961538	1	RNAi
	AQP1, AQP2, AQP4, AQP5, AQP8, MIP		y[1] sc[*] v[1]; P{y[+t7.7] v[+t1.8]=TRiP.HMS01280}attP2	36656	sff	128	0.943396	0.973333	RNAi
	ATP2A1, ATP2A3		y[1] sc[*] v[1]; P{y[+t7.7] v[+t1.8]=TRiP.HMS00566}attP2	34605	Sgt1	65	0.869565	0.952381	RNAi
			y[1] v[1]; P{y[+t7.7] v[+t1.8]=TRiP.JF02730}attP2/TM3, Sb[1]	27653	SH3PX1	62	0.05	0.484375	RNAi
	NEDD8, UBA52, UBB, UBBP4, UBC, RPS27A		y[1] w[67c23]; P{w[+mC] y[+mDint2]=EPgy2}SH3PX1[EY08084]	17428	SH3PX1	55	0.9	1	OE
	NEDD8, UBA52, UBB, UBBP4, UBC, RPS27A		y[1] v[1]; P{y[+t7.7] v[+t1.8]=TRiP.HMJ02128}attP40	42555	shark	132	0.983871	1	RNAi
			y[1] sc[*] v[1]; P{y[+t7.7] v[+t1.8]=TRiP.HMS00693}attP2	32904	shg	73	0.888889	0.954545	RNAi
	TUBB, TUBB2A/2B/4A/4B		w[*]; P{w[+mC]=EP}shg[GE13814]/CyO	26885	shg	68	1	1	OE
			y[1] sc[*] v[1]; P{y[+t7.7] v[+t1.8]=TRiP.HMS00299}attP2	34947	SIFR	76	0.971429	0.987805	RNAi
	ACHE, BCHE		y[1] sc[*] v[1]; P{y[+t7.7] v[+t1.8]=TRiP.HMS01922}attP2	39005	Sik3	75	0.269231	0.791667	RNAi
			y[1] sc[*] v[1]; P{y[+t7.7] v[+t1.8]=TRiP.GL00292}attP2	35378	Sik3	57	0.958333	1	RNAi
	COPZ1		cn[1] P{ry[+t7.2]=PZ}Sip1[06373]/CyO; ry[506]	12034	Sip1	114	1	1
			y[1] sc[*] v[1]; P{y[+t7.7] v[+t1.8]=TRiP.GL00051}attP2	35179	slik	96	0.651515	0.968254	RNAi
	CASP3/7		y[1] sc[*] v[1]; P{y[+t7.7] v[+t1.8]=TRiP.HMS00742}attP2	32948	slpr	70	1	1	RNAi
			y[1] sc[*] v[1]; P{y[+t7.7] v[+t1.8]=TRiP.GL01208}attP2	41626	smi35A	68	0.74	0.988372	RNAi
	RNGTT		y[1] sc[*] v[1]; P{y[+t7.7] v[+t1.8]=TRiP.HMS00872}attP2	34088	Snap	61	0.833333	1	RNAi
	SOD1		y[1] sc[*] v[1]; P{y[+t7.7] v[+t1.8]=TRiP.HMS00362}attP2	32371	SNF1A	88	0.828125	1	RNAi
	MAP3K10/11, MLTK		y[1] v[1]; P{y[+t7.7] v[+t1.8]=TRiP.JF03412}attP2	31978	sni	115	0.492308	0.97	RNAi
			y[1] v[1]; P{y[+t7.7] v[+t1.8]=TRiP.JF02657}attP2	27507	sNPF-R	70	0.796296	1	RNAi
			y[1] sc[*] v[1]; P{y[+t7.7] v[+t1.8]=TRiP.HMS00698}attP2/TM3, Sb[1]	32909	Sod	48	1	1	RNAi
	AKT2/3, SGK1/2/3		y[1] sc[*] v[1]; P{y[+t7.7] v[+t1.8]=TRiP.HMS00698}attP2/TM3, Sb[1]	32909	Sod	46	1	1	RNAi
	ITGB1/2/3/5/6/7/8		y[1] sc[*] v[1]; P{y[+t7.7] v[+t1.8]=TRiP.HMS00698}attP2/TM3, Sb[1]	32909	Sod	47	1	1	RNAi
	MTOR		y[1] v[1]; P{y[+t7.7] v[+t1.8]=TRiP.JF03400}attP2	29463	sol	72	0.485294	0.881579	RNAi
	TLK1		y[1] sc[*] v[1]; P{y[+t7.7] v[+t1.8]=TRiP.GLV21021}attP2	35656	Sox100B	78	0.933333	1	RNAi
	PMPCA		w[1118]; Mi{ET1}Sox100B[MB09390]	27779	Sox100B	115	1	1	MiMIC
	VARS, VARS2		y[1] v[1]; P{y[+t7.7] v[+t1.8]=TRiP.GL01194}attP40	41612	Sp7	95	0.97619	0.981132	RNAi
	LARS		y[1] v[1]; P{y[+t7.7] v[+t1.8]=TRiP.GL01202}attP40	41620	spirit	67	0.969697	1	RNAi
	POLR2C		y[1] sc[*] v[1]; P{y[+t7.7] v[+t1.8]=TRiP.HMS02288}attP2	41722	Spn42Da	127	0.745902	0.984848	RNAi
	PGGT1B		y[1] v[1]; P{y[+t7.7] v[+t1.8]=TRiP.GL01199}attP40	41617	Spn42Dd	133	0.635714	0.746032	RNAi
	TRRAP		y[1] v[1]; P{y[+t7.7] v[+t1.8]=TRiP.GL01196}attP40	41614	Spn55B	47	0.851852	1	RNAi
	PRKCI/Z		y[1] v[1]; P{y[+t7.7] v[+t1.8]=TRiP.GL01196}attP40	41614	Spn55B	51	1	1	RNAi
	CDK2L2, CKD10		y[1] sc[*] v[1]; P{y[+t7.7] v[+t1.8]=TRiP.HMS02370}attP2	41972	Spn88Ea	68	0.65625	0.958333	RNAi
	PRKACA, PRKACB, PRKACG, PRKX		y[1] v[1]; P{y[+t7.7] v[+t1.8]=TRiP.HM05179}attP2	28968	Sptr	69	0.444444	0.619048	RNAi
			y[1] sc[*] v[1]; P{y[+t7.7] v[+t1.8]=TRiP.GLC01467}attP2/TM3, Sb[1]	43277	Sptr	51	1	1	RNAi
	SNRK		w[1118]; Src42A[E1]/CyO	6408	Src42A	69	0.678571	1	LOF mutant
	PRKCA/B/D/E/G/H/Q		w[1118]; P{w[+mC]=UAS-Src42A.CA}5	6410	Src42A	51	0.931034	0.909091	OE
	PRPF4B		w[*]; P{w[+mC]=UAS-Src64B.C}2	8477	Src64B	44	0.863636	1	OE
	FKBP5		y[1] sc[*] v[1]; P{y[+t7.7] v[+t1.8]=TRiP.GL00297}attP2	36062	Src64B	94	0.902439	0.971698	RNAi
	PDE5A/11A		y[1] v[1]; P{y[+t7.7] v[+t1.8]=TRiP.JF03234}attP2	30517	Src64B	96	0.977273	1	RNAi
			y[1]; ry[506] P{y[+mDint2] w[BR.E.BR]=SUPor-P}Ssdp[KG03600]/TM3, Sb[1] Ser[1]	13020	Ssdp	45	0.6	0.983333	p-element insertion
	HSD17B3, HSD17B12, HSDL1		y[1] w[67c23]; P{w[+mC] y[+mDint2]=EPgy2}Ssdp[EY10984]/TM3, Sb[1] Ser[1]	20650	Ssdp	36	0.633333	1	OE
	DYRK1B		y[1] sc[*] v[1]; P{y[+t7.7] v[+t1.8]=TRiP.HMS01862}attP2	38948	ssh	63	1	1	RNAi
			y[1] sc[*] v[1]; P{y[+t7.7] v[+t1.8]=TRiP.HMS01464}attP2	35050	stan	83	0.833333	1	RNAi
			y[1] v[1]; P{y[+t7.7] v[+t1.8]=TRiP.JF02656}attP2/TM3, Sb[1]	27506	star1	69	0.90625	0.972973	RNAi
	NPR1/2		y[1] w[67c23]; P{w[+mC] y[+mDint2]=EPgy2}step[EY10721]	22318	step	69	0.892857	1	OE
	SSH1/2/3		y[1] sc[*] v[1]; P{y[+t7.7] v[+t1.8]=TRiP.HMS00146}attP2	34831	stg	127	0.875	0.974684	RNAi
			y[1] sc[*] v[1]; P{y[+t7.7] v[+t1.8]=TRiP.GL00312}attP2	35392	sti	93	0.931818	1	RNAi
	USP2/8/21/50		y[1] v[1]; P{y[+t7.7] v[+t1.8]=TRiP.HMJ02221}attP40	42564	stv	100	1	1	RNAi
	EPHA1/2/3/4/5/6/7/8, EPHB1/3/4/6		y[1] w[67c23]; P{y[+mDint2] w[BR.E.BR]=SUPor-P}Su(dx)[KG02902]	12891	Su(dx)	108	0.754902	0.991228
	PTPRD/F		y[1] sc[*] v[1]; P{y[+t7.7] v[+t1.8]=TRiP.GL01077}attP2	36836	Su(dx)	123	0.82	0.938356	RNAi
	STK38		ed[1] Su(dx)[2]	293	su(dx)	74	0.941176	1	LOF mutant
	SUPT16H		su(dx)[1] dx[1]	119	su(dx)	71	1	1	LOF mutant
	PAK1/2/3/4/6/7		y[1] v[1]; P{y[+t7.7] v[+t1.8]=TRiP.HM05045}attP2	28559	Su(fu)	92	0.589744	1	RNAi
			w[1118]; P{w[+mC]=EPg}Su(fu)[HP37259]	22015	Su(fu)	100	0.75641	1	OE
	CAMK1/1D/1G/4, CAMKV, DCLK2/3, DCX, PNCK, PSKH1/2		y[1] v[1]; P{y[+t7.7] v[+t1.8]=TRiP.HM05110}attP2/TM3, Sb[1]	28900	Su(H)	46	0.759259	0.973684	RNAi
	TAOK1/2/3		y[1] w[67c23]; P{w[+mC] y[+mDint2]=EPgy2}Su(H)[EY07695]	17389	Su(H)	59	1	1	OE
	SMG1		y[1] sc[*] v[1]; P{y[+t7.7] v[+t1.8]=TRiP.HMS00638}attP2	32853	Su(var)3-3	54	0.934783	0.951613	RNAi
			y[1] v[1]; P{y[+t7.7] v[+t1.8]=TRiP.JF03105}attP2	28689	svp	54	0.888889	1	RNAi
	PHKG1/2		y[1] sc[*] v[1]; P{y[+t7.7] v[+t1.8]=TRiP.GL00634}attP40	38195	Sxl	57	1	1	RNAi
			w[1118]; P{w[+mC]=EP}Synd[EP877]/TM6B, Tb[1]	17200	Synd	85	0.723684	0.968085	OE
	MAP4K4, MINK1, TNIK		y[1] v[1]; P{y[+t7.7] v[+t1.8]=TRiP.JF02607}attP2/TM3, Sb[1]	27297	Synd	97	0.882353	0.984127	RNAi
			y[1] sc[*] v[1]; P{y[+t7.7] v[+t1.8]=TRiP.HMS01368}attP2	34378	synj	73	0.736111	0.905405	RNAi
			y[1] v[1]; P{y[+t7.7] v[+t1.8]=TRiP.JF02639}attP2	27489	Synj	54	0.775	0.941176	RNAi
	PKN1/3		y[1] v[1]; P{y[+t7.7] v[+t1.8]=TRiP.JF03353}attP2	29417	Tab2	38	0.694444	1	RNAi
	CAMK1/1D/1G/4, CAMKV, DCLK2/3, DCX, PNCK, PSKH1/2		y[1] v[1]; P{y[+t7.7] v[+t1.8]=TRiP.JF03353}attP2	29417	Tab2	35	1	0.9375	RNAi
	SOD1		y[1] sc[*] v[1]; P{y[+t7.7] v[+t1.8]=TRiP.HMS00282}attP2	33404	Tak1	85	0.855263	0.978723	RNAi
	SOD1		y[1] v[1]; P{y[+t7.7] v[+t1.8]=TRiP.JF02663}attP2	27513	Takr99D	80	0.785714	0.966667	RNAi
	TXNRD1		y[1] v[1]; P{y[+t7.7] v[+t1.8]=TRiP.HMS02333}attP40	41936	Tao	89	1	1	RNAi
			y[1] v[1]; P{y[+t7.7] v[+t1.8]=TRiP.JF02746}attP2	27667	Tbh	51	0.961538	1	RNAi
	ITGB1/2/3/5/6/7/8		y[1] v[1]; P{y[+t7.7] v[+t1.8]=TRiP.JF01910}attP2	25871	Tdc2	54	0.676471	0.972973	RNAi
			y[1] v[1]; P{y[+t7.7] v[+t1.8]=TRiP.GL01328}attP40	41896	teq	52	1	1	RNAi
	SERPINA1/3/4/5/6/7/11/12, SERPINB1/2/3/4/5/8/9/12, SERPINC1, SERPIND1, SERPINE1/3, SERPINI1/2		y[1] sc[*] v[1]; P{y[+t7.7] v[+t1.8]=TRiP.HMS02486}attP2	42650	Tequila	135	0.5	0.5625	RNAi
	CAMK2A, CAMK2B, CAMK2D, CAMK2G		y[1] sc[*] v[1]; P{y[+t7.7] v[+t1.8]=TRiP.HMS01117}attP2	34642	TfIIS	59	1	1	RNAi
	CAMK2A, CAMK2B, CAMK2D, CAMK2G		y[1] sc[*] v[1]; P{y[+t7.7] v[+t1.8]=TRiP.HMS00943}attP2	33983	tlk	112	1	1	RNAi
	CAMK2A, CAMK2B, CAMK2D, CAMK2G		y[1] sc[*] v[1]; P{y[+t7.7] v[+t1.8]=TRiP.HMS01316}attP2	34329	tll	102	0.565789	0.953125	RNAi
			y[1] v[1]; P{y[+t7.7] v[+t1.8]=TRiP.JF02545}attP2	27242	tll	57	0.76087	0.941176	RNAi
			y[1] sc[*] v[1]; P{y[+t7.7] v[+t1.8]=TRiP.HMS02283}attP2	41718	tmod	64	0.796296	0.959459	RNAi
			y[1] sc[*] v[1]; P{y[+t7.7] v[+t1.8]=TRiP.GL00347}attP2	35424	Top1	53	0.8	1	RNAi
			y[1] sc[*] v[1]; P{y[+t7.7] v[+t1.8]=TRiP.GL00338}attP2	35416	Top2	70	0.775862	0.95122	RNAi
			y[1] sc[*] v[1]; P{y[+t7.7] v[+t1.8]=TRiP.HMS00904}attP2	33951	Tor	119	1	1	RNAi
			y[1] sc[*] v[1]; P{y[+t7.7] v[+t1.8]=TRiP.GL00397}attP2	35790	tou	104	0.909091	1	RNAi
			y[1] sc[*] v[1]; P{y[+t7.7] v[+t1.8]=TRiP.GL01127}attP2	41591	trc	86	1	1	RNAi
			y[1] sc[*] v[1]; P{y[+t7.7] v[+t1.8]=TRiP.HMS00433}attP2	34956	Tre1	102	0.662162	0.969231	RNAi
			y[1] v[1]; P{y[+t7.7] v[+t1.8]=TRiP.JF01863}attP2/TM3, Sb[1]	25842	Trh	60	0.25	0.670455	RNAi
			y[1] sc[*] v[1]; P{y[+t7.7] v[+t1.8]=TRiP.GL01058}attP2	36825	TrissinR	86	0.95	1	RNAi
			y[1] w[67c23] P{w[+mC] y[+mDint2]=EPgy2}EY09066	16923	TrlBR	142	0.901316	0.992424	OE
			y[1] v[1]; P{y[+t7.7] v[+t1.8]=TRiP.JF01441}attP2	31649	trp	77	0.96875	1	RNAi
			y[1] v[1]; P{y[+t7.7] v[+t1.8]=TRiP.JF02264}attP2	26722	trpl	70	0.878788	1	RNAi
			y[1] sc[*] v[1]; P{y[+t7.7] v[+t1.8]=TRiP.HMS00784}attP2/TM3, Sb[1]	32984	Trxr-1	48	0.96	1	RNAi
			y[1] sc[*] v[1]; P{y[+t7.7] v[+t1.8]=TRiP.HMS00784}attP2/TM3, Sb[1]	32984	Trxr-1	31	1	1	RNAi
			y[1] w[67c23]; P{w[+mC] y[+mDint2]=EPgy2}tum[EY01491b] P{EPgy2}shot[EY01491a]	15072	tum, shot	76	1	1	OE
			y[1] v[1]; P{y[+t7.7] v[+t1.8]=TRiP.JF01878}attP2	25857	TyrR	95	0.162162	0.689655	RNAi
			y[1] v[1]; P{y[+t7.7] v[+t1.8]=TRiP.HMS01881}attP40/CyO	38967	Ubi-p5E	63	0.967742	1	RNAi
			y[1] sc[*] v[1]; P{y[+t7.7] v[+t1.8]=TRiP.HMS00284}attP2/TM3, Sb[1]	33405	Ubi-p63E	36	0.9375	0.982143	RNAi
			y[1] sc[*] v[1]; P{y[+t7.7] v[+t1.8]=TRiP.HMS01941}attP2/TM3, Sb[1]	39022	Ubpy	44	1	1	RNAi
			y[1] v[1]; P{y[+t7.7] v[+t1.8]=TRiP.JF03403}attP2	31969	unc	37	0.875	1	RNAi
			y[1] sc[*] v[1]; P{y[+t7.7] v[+t1.8]=TRiP.HMS00963}attP2	34000	Unc-89	104	0.840426	0.947368	RNAi
			y[1] sc[*] v[1]; P{y[+t7.7] v[+t1.8]=TRiP.HMS01620}attP2	36729	usp	50	0.946429	1	RNAi
			y[1] v[1]; P{y[+t7.7] v[+t1.8]=TRiP.HMS00040}attP2/TM3, Sb[1]	34066	whd	21	0.777778	1	RNAi
			y[1] v[1]; P{y[+t7.7] v[+t1.8]=TRiP.HMS00040}attP2/TM3, Sb[1]	34066	whd	33	0.916667	1	RNAi
			y[1] sc[*] v[1]; P{y[+t7.7] v[+t1.8]=TRiP.GL00282}attP2	35369	wnd	130	0.921875	1	RNAi
			y[1] sc[*] v[1]; P{y[+t7.7] v[+t1.8]=TRiP.HMS02463}attP40	42628	Wsck	80	0.939394	1	RNAi
			y[1] v[1]; P{y[+t7.7] v[+t1.8]=TRiP.HMS00026}attP2	34064	wts	85	0.776316	0.978723	RNAi
			y[1] v[1]; P{y[+t7.7] v[+t1.8]=TRiP.HMS00041}attP2	34067	yki	35	0.9375	0.973684	RNAi
			y[1] sc[*] v[1]; P{y[+t7.7] v[+t1.8]=TRiP.HMS01302}attP2	34627	YT521-B	94	0.787234	0.978723	RNAi
			w[1118]; P{w[+mC]=EP}YT521-B[EP3725]/TM6B, Tb[1]	17161	YT521-B	86	0.975	1	OE
			y[1] v[1]; P{y[+t7.7] v[+t1.8]=TRiP.HM05171}attP2	28960	zetaCOP	81	1	1	RNAi
			pUAST-GFP-DN Zip/Myo II (on II)		Zip	60	0.478261	0.702703	OE DN
			pUAST-GFP-WT Zip/Myo II (on II)		Zip	143	0.657143	0.842466	OE tagged
			y[1] sc[*] v[1]; P{y[+t7.7] v[+t1.8]=TRiP.HMS01618}attP2	36727	zip	52	1	1	RNAi
			y[1] sc[*] v[1]; P{y[+t7.7] v[+t1.8]=TRiP.GL00623}attP40	37480	zip	67	1	1	RNAi
			y[1] sc[*] v[1]; P{y[+t7.7] v[+t1.8]=TRiP.HMS01703}attP40/CyO	38259	zip	61	1	1	RNAi
			y[1] sc[*] v[1]; P{y[+t7.7] v[+t1.8]=TRiP.HMS01606}attP40	36716	Zyx	38	0.944444	1	RNAi
			y[1] sc[*] v[1]; P{y[+t7.7] v[+t1.8]=TRiP.GL00380}attP2	35815	βTub56D	51	1	1	RNAi
			w[1118]; P{w[+mGT]=GT1}BG02782	12872		74	1	1
			y[1] w[67c23]; P{w[+mC] y[+mDint2]=EPgy2}EY03485	19677		52	1	1	OE
	RPL6
	SF3B4
	CYTH1/2/3, CTC-273B12.7
	SMAD6/7
	GRIK1/2/3/4/5
	NPR1/2
	CTSD, NAPSA, PGA3/4, PGC, REN
	CAPN2/9/11/12/14
	EWSR1, FUS, TAF15
	PDK1/2/3/4
	PRPS1
	MC1R, TUBB, TUBB2A/2B/3/4A/4B/6
	EGFR, ERBB3/4
	PRKCA/B/D/E/G/H/Q
	ALK, LTK, ROS1
	PI4KA
	PDE9A
	MAPK9/11/12/13
	RNGTT
	CAMK2A, CAMK2B, CAMK2D, CAMK2G
