# Supplementary material for: TRPV4 disrupts mitochondrial transport and causes axonal degeneration via a CaMKII-dependent elevation of intracellular Ca2+
Source: Nat Commun. 2020 May 29;11:2679. doi: 10.1038/s41467-020-16411-5 (PMC7260201; doi:10.1038/s41467-020-16411-5)
Supplement: Supplementary file 4 — Supplementary Data 2 [file 41467_2020_16411_MOESM4_ESM.xlsx]

## Sheet: Table S2
Screened Genotype	stock number	fly gene	N	% abnormal males	% abnormal females	manipulation
w[1118]; P{w[+mC]=EP}14-3-3epsilon[EP3578]/TM6B, Tb[1]	17142	14-3-3 eplsilon	52	0.611111	0.58	OE
y[1] sc[*] v[1]; P{y[+t7.7] v[+t1.8]=TRiP.HMS01229}attP2	34884	14-3-3 eplsilon	104	0.795455	0.605263	RNAi
y[1] v[1]; P{y[+t7.7] v[+t1.8]=TRiP.HM04001}attP2	31497	14-3-3 eplsilon	98	0.888889	0.877358	RNAi
y1 v1; P{TRiP.JF02962}attP2	28327	14-3-3 zeta/leo	53	0.96	0.821429	RNAi
y1 v1; P{TRiP.HM04002}attP2	31498	14-3-3 zeta/leo	70	0.982759	1	RNAi
y1 w67c23; P{EPgy2}14-3-3ζEY06147	19919	14-3-3 zeta/leo	42	0.75	1	OE
y1 sc* v1; P{TRiP.HMC05254}attP40	62247	Ac13E	53	1	0.98	RNAi
w*; P{UAS-Ac76E.D}2	68217	Ac76E	84	1	0.743902	OE
w*; P{UAS-Ac78C.D}3	68220	Ac78C	42	1	1	OE
y1 sc* v1; P{TRiP.HMC03999}attP2/TM3, Sb1	55312	Ac78C	32	0.958333	0.85	RNAi
Actn14/FM7a	4655	Actn	0	#DIV/0!	#DIV/0!	LOF mutant
P{EP}ActnEP1193 w1118	10894	Actn	30	#DIV/0!	0.95	OE
w*; P{UAS-myr-Akt1.V}3/TM3, Sb1	50758	AKt1	13	0.928571	1	OE
y[1] v[1]; P{y[+t7.7] v[+t1.8]=TRiP.HMS00007}attP2	33615	Akt1	23	1	1	RNAi
y1 w1118; P{UAS-Akt1.Exel}2	8191	Akt1	58	1	0.980769	OE
y1 v1; P{TRiP.HM04007}attP2	31701	Akt1	69	0.884615	1	RNAi
w1118; P{UAS-AMPKα.M}2	32108	AMPKα	64	0.865385	1	OE
y1 v1; P{TRiP.JF01588}attP2/TM3, Sb1	31115	Ank	30	0.928571	1	RNAi
y1 v1; P{TRiP.GL01575}attP2	43965	Ank	66	0.979167	0.964286	RNAi
y1 sc* v1; P{TRiP.HMS00295}attP2/TM3, Sb1	33414	Ank2	57	0.975	1	RNAi
y1 v1; P{TRiP.JF03374}attP2	29438	Ank2	49	0.416667	0.693548	RNAi
w*; P{UAS-Arc1.WT}3	37532	Arc1	21	1	1	OE
y1 v1; P{TRiP.JF01974}attP2	25954	Arc1	55	0.980769	0.913793	RNAi
y1 sc* v1; P{TRiP.GL00238}attP2	35331	Ask1	31	1	1	RNAi
y[1] sc[*] v[1]; P{y[+t7.7] v[+t1.8]=TRiP.HMS00464}attP2	32464	Ask1	80	0.9875	0.975	RNAi
y1 v1; P{TRiP.JF02897}attP2	28060	Atg6	73	0.735294	0.897436	RNAi
y1 v1; P{TRiP.GL01174}attP2	42802	beta-spectrin	37	1	0.978261	RNAi
y1 sc* v1; P{TRiP.HMS01746}attP40	38533	beta-spectrin	45	0.909091	0.978261	RNAi
w1118 P{UAS-bsk.DN}2	6409	Bsk	7	#DIV/0!	1	OE DN
y[1] w[1118]; P{w[+mC]=UAS-bsk.A-Y}1	6407	Bsk	18	0.666667	1	OE
y1 v1; P{TRiP.JF01275}attP2	31323	Bsk	37	1	0.970588	RNAi
y1 v1; P{TRiP.JF01274}attP2/TM3, Ser1	31476	Bsk	39	0.818182	1	RNAi
w*; P{UAS-bsk.B}2	9310	Bsk	72	0.986111	1	OE
w*; P{UAS-Buffy.RNAi}3	32060	Buffy	65	0.884615	0.961538	RNAi
w[*]; P{w[+mC]=UAS-Buffy.RNAi}3	32060	Buffy	40	0.921053	0.928571	RNAi
w*; P{UAS-Buffy.S}E1	32059	Buffy	79	0.967742	0.96875	OE
y1 v1; P{TRiP.JF03287}attP2	29608	Buffy	55	0.666667	0.897059	RNAi
y1 v1; P{TRiP.JF01848}attP2	25830	Ca-alpha1D	54	0.8	0.844828	RNAi
y1 v1; P{TRiP.JF02150}attP2	26251	Ca-alpha1T	60	0.758621	0.887097	RNAi
y1 v1; P{TRiP.HMS01948}attP40	39029	Ca-alpha1T	13	1	1	RNAi
y[1] sc[*] v[1]; P{y[+t7.7] v[+t1.8]=TRiP.HMS00084}attP2	34775	cactus	48	1	0.986111	RNAi
y1 sc* v1; P{TRiP.HMS00084}attP2	34775	cactus	34	1	1	RNAi
y[1] v[1]; P{y[+t7.7] v[+t1.8]=TRiP.HM04020}attP2	31713	cactus	65	0.967742	0.941176	RNAi
y1 v1; P{TRiP.HM04020}attP2	31713	cactus	79	0.9875	0.948718	RNAi
y[1] w[*]; Cam[n339]/CyO, y[+]; P{w[+mC]=UAS-Cam.B34Q}3	6805	calmodulin	40	0.875	1	OE mutant
y[1] w[*]; Cam[n339]/CyO, y[+]	6806	calmodulin	69	0.94	0.965909	LOF mutant
y[1] w[*]; Cam[n339]/CyO, y[+]; P{w[+mC]=UAS-Cam.B12Q}3	6808	calmodulin	68	0.907895	0.983333	OE mutant
y[1] w[*]; Cam[n339]/CyO, y[+]; P{w[+mC]=UAS-Cam.W}3	6809	calmodulin	84	0.878378	0.989362	OE
y[1] w[*]; Cam[n339]/CyO, y[+]; P{w[+mC]=UAS-Cam.B1234Q}3	8472	calmodulin	57	0.805556	0.974359	OE mutant
y[1] sc[*] v[1]; P{y[+t7.7] v[+t1.8]=TRiP.HMS01318}attP2	34609	calmodulin	50	0.981481	0.978261	RNAi
w*; CalxA	24496	Calx	63	0.983871	0.9375	LOF mutant
y1 v1; P{TRiP.JF02937}attP2	28306	Calx	16	0.785714	0.944444	RNAi
w*; CalxB	24497	Calx	61	1	0.96875	LOF mutant
CaMKII RNAi positive control/TM3,Sb	35330	CaMKII	44	0.159091	0.181818	RNAi
CaMKII RNAi positive control/TM3,Sb	35330	CaMKII	47	0.309524	0.307692	RNAi
CaMKII RNAi positive control/TM3,Sb	35330	CaMKII	52	0.166667	0.177419	RNAi
CaMKII RNAi positive control/TM3,Sb	35330	CaMKII	74	0.0952381	0.0625	RNAi
CaMKII RNAi positive control/TM3,Sb	35330	CaMKII	47	0.222222	0.05	RNAi
CaMKII RNAi positive control/TM3,Sb	35330	CaMKII	62	0.0517241	0.0909091	RNAi
CaMKII RNAi/TM3	35330	CaMKII	66	0.18	0.0609756	RNAi
vienna CaMKII RNAi	V47280	CaMKII	119	0.135593	0.216667	RNAi
bloomington CaMKII RNAi	35330	CaMKII	59	0.0714286	0.0967742	RNAi
y1 v1; P{TRiP.JF01871}attP2	25850	CanA1	35	0.9	0.825	RNAi
y[1] v[1]; P{y[+t7.7] v[+t1.8]=TRiP.JF01871}attP2	25850	CanA1	61	0.888889	0.86	RNAi
y[1] v[1]; P{y[+t7.7] v[+t1.8]=TRiP.JF02710}attP2	27556	CASK	42	1	1	RNAi
y[1] w[67c23]; P{w[+mC] y[+mDint2]=EPgy2}CASK[EY07081]	16787	CASK	77	0.955556	0.953125	OE
y1 v1; P{TRiP.HMS04480}attP40	57046	CASK	33	1	1	RNAi
P{UAS-Cdc42.dsRNA}1, w*	29004	Cdc42	51	1	1	RNAi
w1118; P{UAS-Cdc42.V12}LL1	4854	Cdc42	48	0.862069	0.894737	OE CA
y1 v1; P{TRiP.JF02855}attP2	28021	Cdc42	34	0.941176	0.794118	RNAi
w*; P{UAS-Cdc42.N17}3	6288	Cdc42	68	0.940476	0.942308	OE DN
w*; P{UAS-Cdc42.L89}4	6289	Cdc42	68	0.939394	0.985714	OE DN
y[1] sc[*] v[1]; P{y[+t7.7] v[+t1.8]=TRiP.GL00189}attP2	35287	Cdk5	99	0.598039	0.802083	RNAi
y[1] v[1]; P{y[+t7.7] v[+t1.8]=TRiP.JF02667}attP2	27517	Cdk5	109	0.397959	0.808333	RNAi
y[1] sc[*] v[1]; P{y[+t7.7] v[+t1.8]=TRiP.HMS01475}attP2	35733	CG17698	84	0.986111	0.96875	RNAi
y1 w67c23 P{EPgy2}CG42684EY12035	20721	CG42684	55	0.92	1	OE
y1 sc* v1; P{TRiP.HMS03717}attP40	54056	CG42684	55	1	1	RNAi
y1 v1; P{TRiP.HMJ22616}attP40	60394	CG42684	59	0.970588	0.98	RNAi
y[1] sc[*] v[1]; P{y[+t7.7] v[+t1.8]=TRiP.HMS01501}attP2/TM3, Sb[1]	35755	cheerio	54	0.941176	0.945946	RNAi
w1118; P{EP}cherG9093	32623	cheerio	39	0.921053	0.9	OE
y[1] sc[*] v[1]; P{y[+t7.7] v[+t1.8]=TRiP.HMS00550}attP2	34523	chickadee	40	1	1	RNAi
y1 w67c23; P{EPgy2}chicEY04675	19917	chickadee	64	0.944444	0.892857	OE
attp40 control	36304	CONTROL	30	0.78125	0.857143	attp40 control
yw		CONTROL	11	1	1	yw control
attp2 control	36303	CONTROL	77	1	1	attp2 control
attp2 control	36303	CONTROL	63	0.96875	0.951613	attp2 control
w1118		CONTROL	83	0.9	0.960526	w1118 control
attp2 control	36303	CONTROL	84	0.986486	1	attp2 control
yw		CONTROL	82	0.76087	0.902778	yw control
attp2 control	36303	CONTROL	73	1	1	attp2 control
w1118		CONTROL	70	0.893939	0.864865	w1118 control
w1118		CONTROL	81	0.7125	0.95122	w1118 control
yw		CONTROL	79	0.988095	0.932432	yw control
attp2 control	36303	CONTROL	85	0.540816	0.944444	attp2 control
w1118		CONTROL	118	0.83871	0.883929	w1118 control
yw		CONTROL	95	0.9625	0.936364	yw control
attp2 control	36303	CONTROL	77	0.985714	0.964286	attp2 control
w1118		CONTROL	93	0.701923	0.792683	w1118 control
attp2	36303	CONTROL	61	0.92	0.944444	attp2 control
attp40	36304	CONTROL	36	0.875	0.729167	attp40 control
w1118		CONTROL	62	0.733333	0.859375	w1118 control
yw		CONTROL	37	0.886364	0.866667	yw control
	36303	CONTROL	103	0.945455	0.979167	attp2 control
	36304	CONTROL	39	0.8	0.8125	attp40 control
	V60000	CONTROL	64	0.828125	0.875	VDRC GD control
	V60100	CONTROL	70	0.827586	0.853659	VDRC KK control
w1118; P{EP}COX5AG16946/TM6C, Sb1	33291	COX5A	72	0.955882	1	OE
y1 v1; P{TRiP.JF02700}attP2	27548	COX5A	74	0.982759	0.933333	RNAi
y1 v1; P{TRiP.HMJ22367}attP40	58282	COX5A	58	0.9375	0.970588	RNAi
w*; P{UAS-CrebA.R}Tr11; CrebArR9/TM6B, Tb1	32572	CrebA	51	1	1	OE
y1 v1; P{TRiP.JF02189}attP2	31900	CrebA	57	0.532258	0.807692	RNAi
y1 v1; P{TRiP.HMJ02218}attP40	42562	CrebA	43	0.861111	0.88	RNAi
P{UAS-CrebB-17A-a.cor}T7.1, ry506	9232	CrebB	1	#DIV/0!	1	OE
y1 v1; P{TRiP.JF02494}attP2/TM3, Sb1	29332	CrebB	39	0.84375	0.934783	RNAi
y1 v1; P{TRiP.HMJ30249}attP40/CyO	63681	CrebB	57	0.87037	0.783333	RNAi
y[1] v[1]; P{y[+t7.7] v[+t1.8]=TRiP.HMJ23963}attP40/CyO	62479	CRMP	35	0.892857	0.928571	RNAi
y[1] sc[*] v[1]; P{y[+t7.7] v[+t1.8]=TRiP.HMC03583}attP40	53354	CRMP	53	0.891304	0.933333	RNAi
y[1] sc[*] v[1]; P{y[+t7.7] v[+t1.8]=TRiP.HM05269}attP2/TM3, Sb[1]	31876	CRMP	50	0.903846	0.875	RNAi
w[1118]; P{w[+mC]=EP}CRMP[EP3238]	40953	CRMP	93	0.978723	0.967391	OE
y[1] v[1]; P{y[+t7.7] v[+t1.8]=TRiP.HMJ21213}attP40	53894	Cyp1	23	0.95	1	RNAi
y1 sc* v1; P{TRiP.HMS00902}attP2	33950	Cyp1	46	1	0.958333	RNAi
y[1] v[1]; P{y[+t7.7] v[+t1.8]=TRiP.JF01197}attP2/TM3, Ser[1]	31256	DAT	43	0.947368	0.979167	RNAi
w*; P{UAS-DAT.K}4-4	24465	DAT	46	1	0.980769	OE
y1 sc* v1; P{TRiP.HMC02986}attP2	50619	DAT	85	0.987805	0.931818	RNAi
w*; P{UAS-Debcl.HA}26	58357	Debcl	11	1	1	OE tagged
y1 v1; P{TRiP.JF02429}attP2	27083	Debcl	58	0.962963	0.854839	RNAi
w[*]; P{w[+mC]=UAS-dia.CA}3	27616	dia	28	0.96875	1	OE CA
w[*]; P{w[+mC]=UASp-dia.FH3FH1FH2.EGFP}2/CyO	56753	dia	38	0.782609	1	OE mutant
y[1] sc[*] v[1]; P{y[+t7.7] v[+t1.8]=TRiP.HMS00308}attP2	33424	dia	64	0.918919	0.907407	RNAi
w[*]; P{w[+mC]=UASp-dia.DeltaDad.EGFP}3	56752	dia	38	0.844828	0.944444	OE mutant
w[*]; P{w[+mC]=UASp-dia.EGFP}2	56751	dia	78	0.763889	0.833333	OE tagged
y[1] v[1]; P{y[+t7.7] v[+t1.8]=TRiP.HM05027}attP2	28541	dia	101	0.914634	0.95	RNAi
y1 w67c23 P{EPgy2}dlg1EY05003	15779	Dlg1	13	#DIV/0!	1	OE
y1 v1; P{TRiP.JF01365}attP2	25780	Dlg1	67	0.883333	0.878378	RNAi
y1 v1; P{TRiP.JF01694}attP2	31181	dlg1	5	0.75	1	RNAi
y[1] v[1]; P{y[+t7.7] v[+t1.8]=TRiP.JF02572}attP2	27244	DMca1A/cacophony	40	1	0.840909	RNAi
w*; P{UAS-cac1-EGFP}422A	8582	DMca1A/cacophony	22	1	1	OE tagged
y1 sc* v1; P{TRiP.HMC03320}attP40	77174	DMca1A/cacophony	62	1	1	RNAi
dNos RNAi,homozygous	V108433	dNos	81	0.756098	0.9625	RNAi
dNos RNAi, on X, homozygous viable	V27722	dNos	67	0.863636	0.897059	RNAi
y[1] v[1]; P{y[+t7.7] v[+t1.8]=TRiP.JF01697}attP2	31184	Dsor1	33	1	0.9375	RNAi
y[1] v[1]; P{y[+t7.7] v[+t1.8]=TRiP.HMS00037}attP2	33639	Dsor1	80	1	1	RNAi
y[1] v[1]; P{y[+t7.7] v[+t1.8]=TRiP.JF03100}attP2	28685	Dsor1	95	0.860465	0.865385	RNAi
y[1] v[1]; P{y[+t7.7] v[+t1.8]=TRiP.GL01226}attP2/TM3, Sb[1]	41644	dunce	46	1	0.97619	RNAi
y1 v1; P{TRiP.JF02561}attP2	27250	dunce	79	0.71875	0.957447	RNAi
y1 w67c23; P{EPgy2}eEF2EY02807/CyO	21351	eEF2	72	0.918605	0.982759	OE
y1 v1; P{TRiP.JF02300}attP2	26738	emc	45	0.975	0.82	RNAi
y1 w67c23; P{EPgy2}emcEY01657/TM3, Sb1 Ser1	20124	emc	66	0.959459	0.896552	OE
y1 v1; P{TRiP.GL00724}attP2	42768	emc	89	0.972973	0.942308	RNAi
y[1] v[1]; P{y[+t7.7] v[+t1.8]=TRiP.JF01155}attP2	31582	ena	48	0.875	0.833333	RNAi
y[1] w[67c23]; P{w[+mC] y[+mDint2]=EPgy2}ena[EY13131]	20860	ena	46	0.369565	0.630435	OE
w[*]; P{w[+mC]=UASp-mCherry.ena}attP2	66169	ena	54	0.965517	1	OE tagged
y[1] w[*]; P{w[+mC]=UAS-ena.AD}3	9139	ena	50	0.870968	0.947368	OE
P{w[+mC]=UAS-mRFP.ena}1, y[1] w[*]	58744	ena	72	0.982759	0.953488	OE tagged
y[1] sc[*] v[1]; P{y[+t7.7] v[+t1.8]=TRiP.HMS01953}attP2	39034	ena	75	0.954545	0.967742	RNAi
y1 v1; P{TRiP.JF03134}attP2	28514	esg	56	0.696429	0.732143	RNAi
y1 w67c23; P{EPgy2}EY10592	20190	esg	72	0.783333	0.952381	OE
y[1] v[1]; P{y[+t7.7] v[+t1.8]=TRiP.HMS00010}attP2	33617	Fak	22	1	1	RNAi
y1 v1; P{TRiP.HMS00010}attP2	33617	Fak	13	1	1	RNAi
y1 v1; P{TRiP.JF02484}attP2	29323	Fak	71	0.882353	0.959459	RNAi
w1118 P{EP}Fas2EP1462	11231	Fas2	22	#DIV/0!	0.954545	OE
w*; P{UAS-Fas2.Δ3}2; Dr1/TM3, Sb1	36285	Fas2	27	0.964286	1	OE mutant
y1 v1; P{TRiP.JF02918}attP2 e*	28990	Fas2	46	0.62069	0.852941	RNAi
y1 futschN94	8805	futsch	22	#DIV/0!	0.977273	LOF mutant
P{EP}futschEP1419 w1118	10751	futsch	40	#DIV/0!	0.925	OE
y[1] w[1118]; P{w[+mC]=UAS-GluRIA.lurcher}2	8232	GluR1A	18	0.642857	0.863636	OE LOF mutant
y[1] v[1]; P{y[+t7.7] v[+t1.8]=TRiP.HMS02010}attP40	40844	GluR1A	50	0.95	0.966667	RNAi
Glur1 RNAi,homozygous	V108019	GluR1A	83	0.914634	0.988095	RNAi
y[1] v[1]; P{y[+t7.7] v[+t1.8]=TRiP.JF02671}attP2	27521	GluRIA	20	0.75	0.928571	RNAi
y[1] v[1]; P{y[+t7.7] v[+t1.8]=TRiP.JF02647}attP2	27497	GluRIIA	58	0.770833	0.941176	RNAi
P{w[+mC]=UAS-GluRIIA.P}1, w[*]	64255	GluRIIA	90	0.84	0.9	OE
w[*]; P{w[+mC]=UAS-GluRIIA.M614R}2	64256	GluRIIA	74	0.803571	0.923913	OE DN
GluRII, shRNA	V330141	GluRIIA	68	0.945946	0.951613	RNAi
y[1] sc[*] v[1]; P{y[+t7.7] v[+t1.8]=TRiP.HMS02152}attP40	40904	Glut1	19	0.944444	0.9	RNAi
y1 v1; P{TRiP.JF03060}attP2	28645	Glut1	63	0.928571	0.988095	RNAi
y1 w67c23P{EPgy2}HDAC4EY08910	19942	HDAC4	58	0.903226	0.981481	OE
y1 v1; P{TRiP.HM05035}attP2	28549	HDAC4	76	0.75	0.8625	RNAi
y[1] v[1]; P{y[+t7.7] v[+t1.8]=TRiP.JF01501}attP2	31053	HDAC6	48	0.973684	0.87931	RNAi
y1 w*; P{UAS-HDAC6.D}3	51181	HDAC6	107	0.754386	0.96	OE
y1 v1; P{TRiP.JF01501}attP2	31053	HDAC6	50	0.928571	0.655172	RNAi
y1 sc* v1; P{TRiP.HMS00077}attP2/TM3, Sb1	34072	HDAC6	105	0.784483	0.946809	RNAi
w*; P{UAS-Hr96.miRNA}attP16	44395	Hr96	82	0.869565	0.902778	miRNA
y[1] v[1]; P{y[+t7.7] v[+t1.8]=TRiP.JF02350}attP2	27992	Hr96	87	0.685714	0.817308	RNAi
w*; P{UAS-Hr96.H}2/CyO	76593	Hr96	25	0.861111	1	OE
w[*]; P{y[+7.7] w[+mC]=UAS-hPPP3CA.Z}attP40	64404	human CanA1	24	1	1	OE-human
w[*]; P{y[+7.7] w[+mC]=UAS-hPPP3CA.HA}attP40	64405	human CanA1	51	1	0.982759	OE-human tagged
y[1] sc[*] v[1]; P{y[+t7.7] v[+t1.8]=TRiP.HMC06147}attP40/CyO	65885	human CanA1	42	0.964286	1	RNAi
w1118; P{UAS-Idh.R195H.FLAG}3	56203	Idh	72	1	1	OE mutant
w1118; P{UAS-Idh.FLAG}3	56202	Idh	88	0.881579	0.94	OE tagged
y1 v1; P{TRiP.HMS02273}attP40	41708	Idh	16	0.785714	0.777778	RNAi
y1 v1; P{TRiP.JF01904}attP2	25865	inactive	54	0.732143	0.846154	RNAi
y[1] v[1]; P{y[+t7.7] v[+t1.8]=TRiP.JF01957}attP2	25937	itp-r83A	82	0.477778	0.891892	RNAi
P{w[+mC]=UAS-Itp-r83A.V}1, w[*]	30742	itp-r83A	45	0.978261	1	OE
y[1] v[1]; P{y[+t7.7] v[+t1.8]=TRiP.GLC01786}attP40	51686	itp-r83A	49	0.9	0.921053	RNAi
y[1] sc[*] v[1]; P{y[+t7.7] v[+t1.8]=TRiP.HMC03351}attP40	51795	itp-r83A	8	1	1	RNAi
y1 w*; P{UAS-LIMK1.T:Ivir\HA1}F4	9117	LIMK1	24	0.9	1	OE
y1 w*; P{UAS-LIMK1.KI}F3	9119	LIMK1	16	0.5625	0.625	OE
y[1] w[*]; P{w[+mC]=UAS-LIMK1.KI}F3	9119	LIMK1	84	0.821429	0.916667	OE
y1 v1; P{TRiP.JF02063}attP2	26294	LIMK1	16	0.833333	0.75	RNAi
y1 v1; P{TRiP.HMJ02235}attP40	42576	LIMK1	47	0.961538	0.952381	RNAi
y1 sc* v1; P{TRiP.HMS01927}attP40	42580	MCU	54	1	0.984848	RNAi
y1 sc* v1; P{TRiP.HMS05618}attP40	67857	MCU	18	0.928571	0.909091	RNAi
y1 v1; P{TRiP.JF03115}attP2	28699	Mef2	62	0.815789	0.813953	RNAi
y1 sc* v1; P{TRiP.HMS01691}attP40	38247	Mef2	34	0.9375	1	RNAi
y1 v1; P{TRiP.JF01958}attP2	25938	mGluR	35	0.65	0.9	RNAi
y[1] v[1]; P{y[+t7.7] v[+t1.8]=TRiP.HMS02201}attP40	41668	mGluR	45	0.97619	0.916667	RNAi
y1 sc* v1; P{TRiP.HMS05479}attP40	67013	Mlc-c	31	0.928571	1	RNAi
y[1] sc[*] v[1]; P{y[+t7.7] v[+t1.8]=TRiP.HMS00367}attP2	32376	mtt	72	0.948718	0.969697	RNAi
y1 sc* v1; P{TRiP.HMS02793}attP40	44076	mtt	80	0.963415	0.910256	RNAi
w*; P{UAS-nej.wt-V5}3	32573	nej	2	1	#DIV/0!	OE
y[1] v[1]; P{y[+t7.7] v[+t1.8]=TRiP.JF02806}attP2	27724	nej	66	0.942308	0.9125	RNAi
w*; P{UAS-nej.siRNA}hp12.3	32577	nej	64	0.571429	0.810345	RNAi
y1 w67c23; P{EPgy2}nmoEY00935	19809	nemo	7	1	1	OE
y1 v1; P{TRiP.JF01799}attP2	25793	nemo	46	0.923077	0.975	RNAi
y1 v1; P{TRiP.JF03081}attP2	28666	nervana2	53	0.880952	0.984375	RNAi
y1 sc* v1; P{TRiP.HMS01637}attP40/CyO	37495	nervana2	32	0.973684	0.961538	RNAi
w1118 P{EP}NFATEP1353	19579	NFAT	41	1	0.935897	OE
y1 sc* v1; P{TRiP.HMC02411}attP2	51422	NFAT	63	0.863636	0.9	RNAi
y1 v1; P{TRiP.HM05077}attP2	28589	Nhe1	22	0.863636	0.818182	RNAi
y1 w67c23; P{EPgy2}Nhe2EY11323	20292	Nhe2	71	0.628571	0.861111	OE
y1 v1; P{TRiP.HMC03243}attP2	51491	Nhe2	75	0.94186	0.9375	RNAi
y[1] sc[*] v[1]; P{y[+t7.7] v[+t1.8]=TRiP.HMC05131}attP40	60137	Nhe3	14	0.75	1	RNAi
y1 sc* v1; P{TRiP.GLC01631}attP2	50513	Nhe3	42	0.8	0.941176	RNAi
y1 sc* v1; P{TRiP.HMC05131}attP40	60137	Nhe3	26	0.884615	0.923077	RNAi
y[1] w[1118]; P{w[+mC]=UAS-Nmdar1.Exel}2	8275	Nmdar1	32	0.789474	0.961538	OE
y[1] v[1]; P{y[+t7.7] v[+t1.8]=TRiP.JF01961}attP2	25941	Nmdar1	40	1	0.94	RNAi
y[1] sc[*] v[1]; P{y[+t7.7] v[+t1.8]=TRiP.HMS02199}attP2	41666	Nmdar1	57	0.875	0.959459	RNAi
y[1] v[1]; P{y[+t7.7] v[+t1.8]=TRiP.JF02044}attP2	26019	Nmdar2	66	0.193548	0.585714	RNAi
y[1] sc[*] v[1]; P{y[+t7.7] v[+t1.8]=TRiP.HMS02012}attP2	40846	Nmdar2	64	0.808824	0.916667	RNAi
P{w[+mC]=UAS-Nos.L}1, w[*]	56829	Nos	82	0.961538	0.855072	OE
y[1] v[1]; P{y[+t7.7] v[+t1.8]=TRiP.JF03220}attP2	28792	Nos	54	0.0185185	0.111111	RNAi
w[1118]; P{w[+mC]=UAS-Nos.L}2	56823	Nos	63	0.743243	0.769231	OE
y[1] sc[*] v[1]; P{y[+t7.7] v[+t1.8]=TRiP.HMC03076}attP2	50675	Nos	90	0.957447	0.918605	RNAi
w[*]; P{w[+mC]=UAS-Nos.L}2; P{w[+mC]=UAS-Nos.L}3	56830	Nos	85	0.972222	0.857143	OE
y[1] v[1]; P{y[+t7.7] v[+t1.8]=TRiP.GLC01703}attP40	50581	Nox	15	1	0.9375	RNAi
y1 sc* v1; P{TRiP.HMS00691}attP2	32902	Nox	56	0.8	0.870968	RNAi
y1 sc* v1; P{TRiP.HMS00429}attP2	32433	Nox	73	0.888889	0.972727	RNAi
y1 v1; P{TRiP.GLC01703}attP40	50581	Nox	17	1	1	RNAi
y[1] v[1]; P{y[+t7.7] v[+t1.8]=TRiP.HMJ22715}attP40	60424	Orb2	19	1	1	RNAi
y1 v1; P{TRiP.JF02376}attP2	27050	Orb2	63	0.708333	0.987179	RNAi
y1 v1; P{TRiP.HMJ22715}attP40	60424	Orb2	27	0.95	1	RNAi
y[1] sc[*] v[1]; P{y[+t7.7] v[+t1.8]=TRiP.GL00131}attP2	35244	p38a	75	1	0.986842	RNAi
y[1] sc[*] v[1]; P{y[+t7.7] v[+t1.8]=TRiP.HMS01224}attP2	34744	p38a	56	1	0.966667	RNAi
y[1] v[1]; P{y[+t7.7] v[+t1.8]=TRiP.JF02625}attP2	27316	p38a	99	0.967391	0.849057	RNAi
y[1] sc[*] v[1]; P{y[+t7.7] v[+t1.8]=TRiP.HMS01224}attP2	34744	p38a	120	0.870968	0.939655	RNAi
P{w[+mC]=UAS-p38b.DN}1, w[*]/FM7c	59005	p38b	20	1	0.964286	OE DN
y[1] v[1]; P{y[+t7.7] v[+t1.8]=TRiP.JF03341}attP2	29405	p38b	72	0.344828	0.569767	RNAi
y[1] sc[*] v[1]; P{y[+t7.7] v[+t1.8]=TRiP.GL00140}attP2	35252	p38b	100	1	0.974138	RNAi
y[1] sc[*] v[1]; P{y[+t7.7] v[+t1.8]=TRiP.GL00140}attP2	35252	p38b	120	0.974359	0.950617	RNAi
p38b RNAi, homozygous	V108099	p38b	52	0.857143	1	RNAi
y1 sc* v1; P{TRiP.HMC05719}attP2	64846	p38c	40	0.894737	0.904762	RNAi
y1 w*; P{UAS-Pak.myr}2	8804	Pak	23	1	1	OE
y1 v1; P{TRiP.HM05156}attP2	28945	Pak	43	0.775	0.891304	RNAi
y1 sc* v1; P{TRiP.HMC05208}attP40	62201	Pak	16	0.944444	1	RNAi
y1 v1; P{TRiP.JF01245}attP2/TM3, Sb1	31471	paralytic	36	1	0.947368	RNAi
y1 v1; P{TRiP.JF01469}attP2	31676	paralytic	47	0.96875	0.933333	RNAi
y[1] w[*]; P{w[+mC]=UAS-Pi3K21B.HA}2	25899	Pi3K21B	15	0.888889	1	OE
y1 w*; P{UAS-Pi3K21B.HA}2	25899	Pi3K21B	9	1	0.833333	OE
y1 sc* v1; P{TRiP.GL01028}attP2	36810	Pi3K21B	24	0.884615	1	RNAi
y[1] sc[*] v[1]; P{y[+t7.7] v[+t1.8]=TRiP.GL01028}attP2	36810	Pi3K21B	53	0.9375	1	RNAi
y1 sc* v1; P{TRiP.HMS01907}attP40	38991	Pi3K21B	29	0.954545	0.861111	RNAi
y[1] sc[*] v[1]; P{y[+t7.7] v[+t1.8]=TRiP.GL00175}attP2/TM3, Sb[1]	36056	Pi3K59F/Vps34	51	0.978261	1	RNAi
y1 v1; P{TRiP.HMJ30324}attP40	64011	Pi3K59F/Vps34	59	0.962963	0.9375	RNAi
y[1] sc[*] v[1]; P{y[+t7.7] v[+t1.8]=TRiP.HMS01296}attP2	34621	Pi3K68D	53	1	1	RNAi
y1 v1; P{TRiP.JF01193}attP2	31252	Pi3K68D	42	0.866667	0.981481	RNAi
y[1] w[1118]; P{w[+mC]=UAS-Pi3K92E.Exel}2	8286	Pi3K92E	13	1	0.9	OE
y[1] sc[*] v[1]; P{y[+t7.7] v[+t1.8]=TRiP.GL00311}attP2/TM3, Sb[1]	35798	Pi3K92E	30	0.8	1	RNAi
y[1] w[1118]; P{w[+mC]=UAS-Pi3K92E.A2860C}1	8288	Pi3K92E	58	0.934211	1	OE
y1 sc* v1; P{TRiP.HMC05152}attP40	61182	Pi3K92E	75	0.960526	0.986486	RNAi
y1 sc* v1; P{TRiP.HMC06174}attP40	66313	pollux	31	0.961538	0.916667	RNAi
y[1] w[1118]; P{w[+mC]=UAS-polo.T182D}3	8434	polo	46	1	1	OE CA
y[1] sc[*] v[1]; P{y[+t7.7] v[+t1.8]=TRiP.HMS00530}attP2	33042	polo	57	0.9625	1	RNAi
y[1] sc[*] v[1]; P{y[+t7.7] v[+t1.8]=TRiP.GL00014}attP2	35146	polo	70	0.96875	0.907895	RNAi
y[1] w[*]; P{w[+mC]=EP}porin[G13650]	28403	porin	45	0.958333	1	OE
y1 v1; P{TRiP.JF03251}attP2/TM3, Sb1	29572	porin	36	0.15	0.480769	RNAi
y1 sc* v1; P{TRiP.HMS05687}attP40	67873	porin	76	0.925926	0.989796	RNAi
porin RNAi, homozygous	V101336	porin	66	0.911765	0.953125	RNAi
w*; P{UAS-Rac1.L89}6	6290	Rac1	4	1	1	OE DN
w*; P{UAS-Rac1.L}3	6293	Rac1	5	1	#DIV/0!	OE
y1 w*; P{UAS-Rac1.V12}1	6291	Rac1	8	1	1	OE CA
y1 w*; P{UAS-Rac1.N17}1	6292	Rac1	22	1	1	OE DN
w[*]; P{w[+mC]=UAS-Rac1.L}3	6293	Rac1	27	0.954545	1	OE
y1 v1; P{TRiP.JF02813}attP2 e	28985	Rac1	70	0.741379	0.707317	RNAi
w*; P{UAS-Raf.gof}F179	2033	Raf	34	0.96875	0.916667	OE CA
y[1] v[1]; P{y[+t7.7] v[+t1.8]=TRiP.JF01185}attP2	31596	Raf	54	0.944444	0.944444	RNAi
y1 v1; P{TRiP.JF01185}attP2	31596	Raf	51	0.842105	0.984375	RNAi
y1 v1; P{TRiP.JF01483}attP2	31038	Raf	77	0.910256	0.934211	RNAi
w1118; P{UAS-Ras85D.V12}TL1	4847	Ras85D	3	1	1	OE CA
P{UAS-Ras85D.N17}TL1, w1118	4845	Ras85D	59	0.982143	0.790323	OE DN
y1 sc* v1; P{TRiP.HMS01294}attP2	34619	Ras85D	70	0.986111	0.955882	RNAi
y1 v1; P{TRiP.JF02478}attP2	29319	Ras85D	78	0.868421	0.95	RNAi
w*; P{UAS-Ras85D.K}5-1	5788	Ras85D	95	0.365854	0.509259	OE
y1 v1; P{TRiP.HMJ22014}attP40	58099	Rchy1	42	1	0.946429	RNAi
y1 sc* v1; P{TRiP.HMS00938}attP2	33978	ref(2)p	38	0.676471	0.857143	RNAi
y[1] sc[*] v[1]; P{y[+t7.7] v[+t1.8]=TRiP.HMS00938}attP2	33978	ref(2)p	76	0.673077	0.85	RNAi
y1 sc* v1; P{TRiP.HMS00551}attP2	36111	ref(2)p	76	0.516129	0.777778	RNAi
y[1] sc[*] v[1]; P{y[+t7.7] v[+t1.8]=TRiP.HMS01311}attP2	34324	Rok	77	0.939394	0.931818	RNAi
y[1] v[1]; P{y[+t7.7] v[+t1.8]=TRiP.JF03225}attP2	28797	Rok	74	0.805556	0.842105	RNAi
y1 w*; P{UAS-Rok.CAT}7.1	6668	Rok	55	0.767857	0.981481	OE
w*; P{UAS-Rok.CAT-KG}2B1	6670	Rok	56	0.893939	1	OE LOF mutant
y[1] w[*]; P{w[+mC]=UAS-rl[Sem].S}2	59006	rolled	37	0.785714	0.777778	OE CA
w[1118]; P{w[+mC]=UAS-rl.K}2A	36270	rolled	45	0.903846	0.973684	OE
y[1] v[1]; P{y[+t7.7] v[+t1.8]=TRiP.JF01080}attP2	31524	rolled	61	0.87037	0.779412	RNAi
y[1] v[1]; P{y[+t7.7] v[+t1.8]=TRiP.JF01366}attP2	31387	rolled	95	0.614583	0.62766	RNAi
r[1]	386	rolled	107	0.75	0.914894	LOF mutant
y[1] sc[*] v[1]; P{y[+t7.7] v[+t1.8]=TRiP.HMS00741}attP2	32947	RtGEF	17	1	1	RNAi
y1 sc* v1; P{TRiP.HMS00741}attP2	32947	RtGEF	13	1	1	RNAi
y[1] w[*]; P{w[+mC]=EP}RtGEF[G3647]	27123	RtGEF	47	0.931034	0.861111	OE
y1 w*; P{EP}RtGEFG3647	27123	RtGEF	50	0.948276	0.928571	OE
P{lArB}rut2080; P{UAS-rut.Z}2	9405	rutabaga	16	1	0.857143	OE
y[1] v[1]; P{y[+t7.7] v[+t1.8]=TRiP.JF02361}attP2/TM3, Sb[1]	27035	rutabaga	13	0.916667	1	RNAi
w1118 P{EP}rutEP399	10126	rutabaga	44	#DIV/0!	0.954545	OE
rut1	9404	rutabaga	39	#DIV/0!	0.987179	LOF mutant
y1 v1; P{TRiP.JF02361}attP2/TM3, Sb1	27035	rutabaga	12	0.666667	0.666667	RNAi
y1 w67c23; P{EPgy2}RyREY12439/CyO	20741	RyR	24	0.863636	0.923077	OE
y[1] v[1]; P{y[+t7.7] v[+t1.8]=TRiP.JF03381}attP2	29445	RyR	58	0.403846	0.796875	RNAi
y[1] v[1]; P{y[+t7.7] v[+t1.8]=TRiP.JF01100}attP2	31540	RyR	90	0.785714	0.83871	RNAi
y[1] v[1]; P{y[+t7.7] v[+t1.8]=TRiP.HM05130}attP2	28919	RyR	114	0.829545	0.907143	RNAi
y[1] w[*]; RyR[16]/CyO, y[+]	6812	RyR	71	0.8125	0.851064	LOF mutant
y[1] v[1]; P{y[+t7.7] v[+t1.8]=TRiP.HM05130}attP2	28919	RyR	80	0.705882	0.891304	RNAi
y[1] v[1]; P{y[+t7.7] v[+t1.8]=TRiP.JF03381}attP2	29445	RyR	74	0.4875	0.911765	RNAi
y[1] v[1]; P{y[+t7.7] v[+t1.8]=TRiP.JF01100}attP2	31540	RyR	80	0.890625	0.885417	RNAi
y[1] v[1]; P{y[+t7.7] v[+t1.8]=TRiP.JF01101}attP2	31695	RyR	75	0.875	0.87234	RNAi
y1 v1; P{TRiP.HM05168}attP2	28957	SclA	48	0.980769	0.931818	RNAi
y1 v1; P{TRiP.HMJ30012}attP40	62935	SclA	47	0.925926	1	RNAi
w1118; P{UAS-SERCA.S495P.tdTomato}47; MKRS/TM6B, Tb1	58973	SERCA/Kum	25	0.892857	1	OE mutant
w1118; P{UAS-SERCA.A617T.tdTomato}4; MKRS/TM6B, Tb1	58971	SERCA/Kum	37	0.447368	0.861111	OE mutant
w1118; P{UAS-SERCA.R751Q.tdTomato}18; MKRS/TM6B, Tb1	58972	SERCA/Kum	38	0.891304	1	OE mutant
w1118; P{UAS-SERCA.F}8	63228	SERCA/Kum	64	0.685714	0.758621	OE
y1 v1; P{TRiP.JF01948}attP2	25928	SERCA/Kum	65	0.671429	0.866667	RNAi
w1118 P{EP}sesBEP319	10108	sesB	32	#DIV/0!	0.9375	OE
y1 v1; P{TRiP.JF01810}attP2	31230	sesB	64	1	0.963415	RNAi
y1 v1; P{TRiP.JF01528}attP2	31077	sesB	83	0.510417	0.957143	RNAi
y[1] v[1]; P{y[+t7.7] v[+t1.8]=TRiP.JF01256}attP2/TM3, Ser[1]	31309	sgg	26	1	0.958333	RNAi
w1118; P{UAS-sgg.S9A}MB14	5255	sgg	36	0.9375	1	OE CA
w1118; P{UAS-sgg.B}MB5	5361	sgg	54	1	1	OE
w1118; P{UAS-sgg.S9E}2	6818	sgg	57	1	1	OE mutant
w1118; P{UAS-sgg.A81T}MB2	5359	sgg	75	1	0.969697	OE LOF mutant
y1 v1; P{TRiP.JF01255}attP2	31308	sgg	86	0.975	0.978261	RNAi
y1 v1; P{TRiP.JF02154}attP2	31879	Shal	70	0.65625	0.921053	RNAi
y1 sc* v1; P{TRiP.HMS05837}attP40	67976	Shal	43	0.975	1	RNAi
y1 v1; P{TRiP.JF01186}attP2	31597	sos	23	1	0.961538	RNAi
y[1] v[1]; P{y[+t7.7] v[+t1.8]=TRiP.JF01186}attP2	31597	sos	40	0.952381	0.947368	RNAi
y1 v1; P{TRiP.JF01680}attP2	31174	Sos	49	1	0.951613	RNAi
y1 v1; P{TRiP.JF01216}attP2	31275	Sos	90	1	0.990385	RNAi
y1 sc* v1; P{TRiP.HMS00857}attP2	33914	Spargel	53	1	0.977273	RNAi
y1 v1; P{TRiP.HM05167}attP2	28956	Spn	61	0.68	0.916667	RNAi
y[1] sc[*] v[1]; P{y[+t7.7] v[+t1.8]=TRiP.GLC01467}attP2/TM3, Sb[1]	43277	Sptr	63	0.984375	0.983871	RNAi
y1 sc* v1; P{TRiP.HMS00830}attP2	33892	sqh	30	0.966667	1	RNAi
w*; P{UASp-sqh.E20E21}3	64411	sqh	64	0.953125	0.984375	OE mutant
w*; P{UASp-sqh.A20A21}3	64114	sqh	79	0.958333	0.918605	OE mutant
y[1] sc[*] v[1]; P{y[+t7.7] v[+t1.8]=TRiP.HMS01862}attP2	38948	ssh	42	0.821429	0.946429	RNAi
y1 w*; P{UAS-ssh.CS}11	9114	ssh	52	0.774194	0.928571	OE LOF mutant
y1 w*; P{UAS-ssh.N}30	9112	ssh	80	0.851351	0.883721	OE
P{UAS-Stat92E.RNAi}1, w	26899	STAT92E	14	#DIV/0!	1	RNAi
y1 w67c23; P{EPgy2}Stat92EEY10528	20915	STAT92E	42	0.809524	0.809524	OE
y1 v1; P{TRiP.JF01266}attP2	31318	STAT92E	86	0.987805	0.966667	RNAi
y1 w*; P{EP}stauG2796	27013	staufen	41	0.958333	0.982759	OE
w*; P{UAS-sif.S}M3.1	9127	Still life	37	0.821429	0.777778	OE
y1 v1; P{TRiP.JF01795}attP2	25789	Still life	54	1	0.928571	RNAi
y1 v1; P{TRiP.HMJ23517}attP40	61934	Still life	48	0.947368	0.965517	RNAi
y1 v1; P{TRiP.JF01825}attP2	25807	stj	59	0.961538	0.848485	RNAi
y[1] sc[*] v[1]; P{y[+t7.7] v[+t1.8]=TRiP.HMS00146}attP2	34831	string	101	0.928571	0.915254	RNAi
y1 v1; P{TRiP.JF03235}attP2	29556	string	39	0.861111	0.833333	RNAi
w*; P{UAS-stg.HA}2	56562	string	93	0.892157	0.880952	OE tagged
y1 v1; P{TRiP.JF02278}attP2	26736	Strn-MLCK	67	0.939394	0.794118	RNAi
y1 v1; P{TRiP.JF02170}attP2	31891	Strn-MLCK	75	0.893939	0.940476	RNAi
y1 sc* v1; P{TRiP.HMS01665}attP40	37523	Strn-MLCK	19	0.863636	0.875	RNAi
w[*]; P{w[+*]=UAS-HA-Ogt.K}106	65053	sxc	26	0.928571	1	OE tagged
y1 v1; P{TRiP.HMJ03131}attP40	50909	sxc	60	0.964286	1	RNAi
w*; P{UAS-Tak1.M}T8	58810	Tak1	27	1	1	OE
w*; P{UAS-Tak1.K46R.M}T4/CyO	58811	TAK1	56	0.984375	1	OE DN
y[1] sc[*] v[1]; P{y[+t7.7] v[+t1.8]=TRiP.HMS00282}attP2	33404	Tak1	74	0.87931	0.966667	RNAi
y1 sc* v1; P{TRiP.GL00052}attP2	35180	Tak1	53	0.934783	0.933333	RNAi
y[1] w[*]; P{y[+t7.7] w[+mC]=tap-GFP.FPTB}attP40	68188	tap	11	1	0.875	GFP tagged
y1 v1; P{TRiP.JF02107}attP2	26209	tap	40	0.8125	0.895833	RNAi
y1 sc* v1; P{TRiP.HMS01395}attP2	34985	tap	63	0.961538	0.945946	RNAi
y1 w*; P{tap-GFP.FPTB}attP40	68188	tap	29	0.958333	0.852941	RNAi
y1 v1; P{TRiP.JF01300}attP2	31342	Top2	69	0.934783	0.913043	RNAi
y[1] sc[*] v[1]; P{y[+t7.7] v[+t1.8]=TRiP.GL00338}attP2	35416	Top3	99	0.948718	0.9	RNAi
y1 sc* v1; P{TRiP.HMS00880}attP2	33931	Traf6	66	0.9	0.987805	RNAi
w*; P{UAS-Traf6.S}2	58991	Traf6	78	0.987179	0.923077	OE
w*; P{UAS-trio.B}2B	9513	Trio	32	1	0.97619	OE
y1 sc* v1; P{TRiP.HMS02690}attP2	43549	Trio	54	0.966667	1	RNAi
y1 v1; P{TRiP.JF02815}attP2	27732	Trio	69	0.910714	0.865854	RNAi
y1 sc* v1; P{TRiP.HMC05558}attP40	64539	tspo	45	0.9375	0.952381	RNAi
y1 sc* v1; P{TRiP.GL00547}attP2	36587	twine	38	1	1	RNAi
y[1] sc[*] v[1]; P{y[+t7.7] v[+t1.8]=TRiP.GL00547}attP2	36587	twine	75	0.903226	0.988636	RNAi
y1 sc* v1; P{TRiP.HMS00642}attP2	33044	twine	83	0.96875	0.942857	RNAi
y[1] w[*]; Pin[1]/CyO; P{w[+mC]=UAS-tsr.S3A}4.2.3/TM6B, P{y[+t7.7] ry[+t7.2]=Car20y}TPN1, Tb[1]	9237	Twinstar	38	1	1	OE CA
y1 w*; P{UAS-tsr.N}2.2.1/TM6B, P{Car20y}TPN1, Tb1	9235	Twinstar	64	0.878378	0.962963	OE
y1 w*; Pin1/CyO; P{UAS-tsr.S3E}3.3.1	9239	Twinstar	65	0.95	1	OE LOF mutant
y1 sc* v1; P{TRiP.HMS00534}attP2	65055	Twinstar	21	1	1	RNAi
