# Supplementary material for: TRPV4 disrupts mitochondrial transport and causes axonal degeneration via a CaMKII-dependent elevation of intracellular Ca2+
Source: Nat Commun. 2020 May 29;11:2679. doi: 10.1038/s41467-020-16411-5 (PMC7260201; doi:10.1038/s41467-020-16411-5)
Supplement: Supplementary file 10 — Source Data [file 41467_2020_16411_MOESM10_ESM.xlsx]

## Sheet: Figure 1
Figure 1b			Figure 1c					Figure1e									Figure 1f		each cell is the mean of 10 trials/vial; each column is a vial of 10 flies
				Genotype					% abnormal = (abnormal+0.5(partial abnormal))/(normal+abnormal+partial)									Sampling day	w1118	w1118	w1118	w1118	w1118	w1118	w1118	w1118	w1118	w1118
Full length blot below				TRPV4	TRPV4R269C	TRPV4R269C+M680K		UAS-1	UAS-2	normal females	abnormal females	partial abnormal females	Female (N)	female % ab	female % ab			pre-RU486	0.54	0.7	0.722222	0.62	0.66	0.77	0.87	0.94	0.95	0.96
			TRPV4/actin ratio	1.01837	0.689715	0.676959		w1118 no UAS	none	115	0	0	115	0	0			1	0.577778	0.74	0.877778	0.722222	0.84	0.8	0.87	0.99	0.99	0.97
				0.684268	0.284616	0.357816		LacZ	none	102	0	0	102	0	0			3	0.6	0.83	0.844444	0.74	0.777778	0.8	0.88	0.94	0.98	0.98
				1.29736	1.43808	1.19478		TRPV4WT	none	73	0	0	73	0	0			5	0.45	0.788889	0.833333	0.755556	0.828571	0.855556	0.811111	0.8	0.7	0.9
								TRPV4R269C	none	16	29	19	64	0.601562	0.601562			7	0.3875	0.733333	0.822222	0.65	0.785714	0.777778	0.811111	0.8625	0.755556	0.875
								TRPV4R269C+M680K	none	82	0	0	82	0	0			12	0.2625	0.688889	0.5625	0.4	0.671429	0.7	0.557143	0.5375	0.588889	0.65
								w1118 no UAS	TRPV4R269C	1	100	13	114	0.934211	0.934211
								LacZ	TRPV4R269C	5	61	9	75	0.873333	0.873333				TRPV4 WT	TRPV4 WT	TRPV4 WT	TRPV4 WT	TRPV4 WT	TRPV4 WT	TRPV4 WT	TRPV4 WT	TRPV4 WT	TRPV4 WT
								TRPV4WT	TRPV4R269C	1	30	14	45	0.822222	0.822222			pre-RU486	0.82	0.96	0.94	0.9	0.933333	0.9	0.86	0.84	0.92	0.711111
								TRPV4R269C+M680K	TRPV4R269C	57	0	4	61	0.0327869	0.0327869			1	0.811111	0.8	0.91	0.93	0.622222	0.99	0.91	0.96	0.95	0.922222
																		3	0.888889	0.8	0.888889	0.83	0.533333	0.9875	0.733333	0.944444	0.88	0.855556
																		5	0.66	0.711111	0.7	0.8	0.577778	0.842857	0.85	0.9	0.85	0.788889
																		7	0.625	0.8	0.777778	0.82	0.622222	0.828571	0.85	0.844444	0.777778	0.688889
																		12	0.4	0.511111	0.5	0.48	0.266667	0.628571	0.485714	0.633333	0.525	0.3875
																			TRPV4 R269C	TRPV4 R269C	TRPV4 R269C	TRPV4 R269C	TRPV4 R269C	TRPV4 R269C	TRPV4 R269C	TRPV4 R269C	TRPV4 R269C	TRPV4 R269C
																		pre-RU486	0.78	0.8	0.83	0.55	0.77	0.9	0.9	0.95	0.87	0.74
																		1	0.866667	0.866667	0.855556	0.64	0.61	0.69	0.79	0.65	0.8	0.811111
																		3	0.611111	0.633333	0.733333	0.37	0.36	0.61	0.56	0.58	0.86	0.675
TRPV4																		5	0.533333	0.6	0.442857	0.39	0.32	0.6	0.62	0.48	0.6	0.5875
																		7	0.388889	0.425	0.171429	0.34	0.25	0.46	0.43	0.37	0.433333	0.3
																		12	0	0.025	0	0	0	0	0	0	0.028571	0
																			TRPV4 R269C+M680K	TRPV4 R269C+M680K	TRPV4 R269C+M680K	TRPV4 R269C+M680K	TRPV4 R269C+M680K	TRPV4 R269C+M680K	TRPV4 R269C+M680K	TRPV4 R269C+M680K	TRPV4 R269C+M680K	TRPV4 R269C+M680K
																		pre-RU486	0.79	0.82	0.85	0.88	0.89	0.85	0.79	0.87	0.86	0.93
																		1	0.84	0.77	0.78	0.75	0.68	0.87	0.911111	0.89	0.98	0.95
																		3	0.777778	0.75	0.8	0.788889	0.64	0.92	0.844444	0.83	0.92	0.92
																		5	0.711111	0.71	0.7	0.777778	0.61	0.844444	0.877778	0.79	0.8	0.89
																		7	0.71	0.7	0.755556	0.65	0.64	0.911111	0.7375	0.8	0.96	0.91
																		12	0.46	0.49	0.511111	0.342857	0.47	0.5375	0.2125	0.45	0.68	0.57
actin
Molecular weight marker

## Sheet: Figure 2
Figure 2b													Figure 2d															Figure 2e
Segment	w1118	w1118	w1118	w1118	w1118	w1118	w1118	w1118	w1118				Distance from center	w1118	w1118	w1118	w1118	w1118		Distance from center	TRPV4 R269C	TRPV4 R269C	TRPV4 R269C	TRPV4 R269C				Distance from center	DMSO	DMSO	DMSO	DMSO	DMSO	DMSO
3	0.566259	0.684556	0.580569	0.569145	0.645598	0.615427	0.636224	0.7862	0.923287				10	2	1	1	1	3		10	2	1	1	3				10	2	6	4	7	5	3
4	0.642418	0.565338	0.608984	0.563287	0.536046	0.482149	0.48244	0.75808	0.742262				20	7	10	10	12	10		20	6	7	6	4				20	5	8	5	7	14	9
5	0.529037	0.679577	0.70389	0.608155	0.660538	0.610154	0.561823	0.759544	0.804946				30	10	11	13	11	11		30	6	3	7	7				30	9	6	9	7	7	13
6	0.580812	0.730251	0.62978	0.616013	0.58467	0.604882	0.526672	0.755151	0.768625				40	18	11	10	18	14		40	7	10	12	8				40	17	10	9	13	13	15
7	0.572317	0.743727	0.588479	0.610447	0.708869	0.684849	0.66786	0.764816	0.82428				50	22	16	18	31	16		50	8	14	13	10				50	11	6	9	10	15	22
8	0.740798	0.958781	0.895045	0.890187	0.817542	0.844199	0.693344	0.924216	0.995345				60	32	15	27	34	27		60	13	13	9	13				60	11	8	12	10	16	20
9	0.932367	1.10812	1.00179	0.96078	1.0633	0.89341	0.950822	0.896339	1.19307				70	21	21	30	24	25		70	20	17	16	15				70	18	9	9	11	20	21
													80	29	32	28	36	23		80	18	15	11	14				80	16	18	16	10	23	25
	TRPV4 WT	TRPV4 WT	TRPV4 WT	TRPV4 WT	TRPV4 WT	TRPV4 WT	TRPV4 WT	TRPV4 WT	TRPV4 WT				90	33	32	27	36	29		90	25	18	19	19				90	24	20	17	10	26	24
3	0.783028	0.578226	0.762109	0.654729	0.674062	0.90957	0.796502	0.562995	0.661172				100	33	38	35	48	44		100	14	16	25	16				100	28	27	11	11	19	25
4	0.727697	0.551863	0.635636	0.72098	0.677336	0.747	0.819057	0.438796	0.742312				110	36	46	42	48	47		110	13	17	19	20				110	24	27	17	10	22	25
5	0.648821	0.466623	0.70599	0.667617	0.624551	0.658708	0.656436	0.525793	0.69486				120	51	56	47	57	53		120	15	19	24	24				120	20	18	15	10	25	24
6	0.578519	0.642376	0.639154	0.682799	0.532823	0.511148	0.707404	0.515248	0.616306				130	51	45	57	64	54		130	13	17	23	28				130	23	26	14	16	17	20
7	0.676941	0.499431	0.580276	0.700082	0.562409	0.147926	0.594631	0.456079	0.691001				140	57	48	54	61	57		140	23	30	21	17				140	23	25	13	12	21	33
8	0.602246	0.468673	0.727322	0.718536	0.441433	0.299365	0.615134	0.579398	0.66786				150	71	54	50	68	67		150	15	27	21	12				150	27		21	14	21	30
9	0.966932	0.856793	0.739918	0.751049	0.820472	0.780635	0.616013	0.475997	0.54864
													Distance from center	TRPV4 WT	TRPV4 WT	TRPV4 WT	TRPV4 WT	TRPV4 WT		Distance from center	TRPV4 R269C +M680K	TRPV4 R269C +M680K	TRPV4 R269C +M680K	TRPV4 R269C +M680K	TRPV4 R269C +M680K			Distance from center	100 microM GSK219	100 microM GSK219	100 microM GSK219	100 microM GSK219	100 microM GSK219	100 microM GSK219	100 microM GSK219	100 microM GSK219	100 microM GSK219	100 microM GSK219
	TRPV4 R269C	TRPV4 R269C	TRPV4 R269C	TRPV4 R269C	TRPV4 R269C	TRPV4 R269C	TRPV4 R269C	TRPV4 R269C	TRPV4 R269C	TRPV4 R269C			10	2	1	3	3	4		10	3	2	4	5	2			10	5	5	3	2	4	3	5	6	3	2
3	0.411847	0.481856	0.710333	0.699202	0.61484	0.324849	0.65175	0.503824	0.528722	0.720293			20	5	7	5	8	4		20	10	10	5	12	8			20	9	9	6	7	8	7	10	12	5	7
4	0.361172	0.398958	0.427664	0.596387	0.310203	0.369667	0.59756	0.51847	0.440553	0.512319			30	13	8	10	11	9		30	15	13	11	14	10			30	9	13	12	11	10	15	8	14	10	13
5	0.270659	0.342131	0.338032	0.399837	0.238144	0.262458	0.56358	0.502652	0.213247	0.42825			40	10	13	17	15	20		40	18	13	11	20	17			40	10	18	11	13	9	12	13	23	10	19
6	0.242539	0.39808	0.243125	0.48244	0.23756	0.205338	0.33188	0.397201	0.256013	0.311962			50	20	17	13	16	24		50	13	16	17	24	25			50	16	15	14	12	12	19	15	29	18	15
7	0.264214	0.349162	0.282083	0.326899	0.428836	0.224084	0.366738	0.30786	0.184247	0.339202			60	22	15	18	17	22		60	20	21	16	29	29			60	20	18	13	9	12	13	21	28	19	16
8	0.0292924	0.255134	0.299072	0.197428	0.12244	0.310789	0.222327	0.144703	0.184834	0.328658			70	29	19	19	15	26		70	23	22	18	34	25			70	19	20	14	10	16	13	24	22	23	18
9	0.277397	0.431179	0.385777	0.0682501	0.322213	0.499723	0.091684	0.121563	0.270659	0.444946			80	27	21	17	21	32		80	29	31	23	27	25			80	29	26	15	14	18	16	47	27	23	19
													90	37	24	20	17	41		90	26	27	26	41	39			90	26	23	13	15	19	29	32	37	27	23
	TRPV4 R269C + M680K	TRPV4 R269C + M680K	TRPV4 R269C + M680K	TRPV4 R269C + M680K	TRPV4 R269C + M680K	TRPV4 R269C + M680K	TRPV4 R269C + M680K	TRPV4 R269C + M680K	TRPV4 R269C + M680K				100	41	25	19	19	42		100	21	31	29	39	41			100	25	25	18	27	32	29	35	38	35	37
3	0.63974	0.696566	0.605468	0.527258	0.930904	0.780049	0.75017	0.724102	0.900146				110	38	35	21	33	50		110	36	35	36	46	39			110	34	28	30	24	24	29	36	36	33	28
4	0.654386	0.722636	0.606346	0.589943	0.757494	0.716191	0.694809	0.780342	0.73406				120	46	37	22	33	47		120	31	45	34	49	38			120	35	28	20	22	28	20	52	45	39	32
5	0.646769	0.608398	0.596681	0.590822	0.611327	0.536339	0.607225	0.754858	0.568267				130	40	30	33	31	56		130	42	49	40	53	50			130	28	42	25	22	22	23	42	40	30	34
6	0.538682	0.596094	0.524036	0.572367	0.580569	0.704768	0.589063	0.690708	0.50529				140	48	32	36	30	61		140	42	50	40	57	49			140	27	31	20	18	24	29	51	42	42	42
7	0.573833	0.654972	0.69393	0.659072	0.604296	0.62568	0.559187	0.538389	0.707404				150	51	34	36	34	68		150	41	55	45	67	53			150	38	42	22	30	20	35	69	42	35	47
8	0.67296	0.671668	0.706537	0.62773	0.685142	0.696273	0.702425	0.802983	0.653214
9	0.774776	0.898682	0.807291	0.789422	1.03518	0.86851	1.16465	1.09347	0.897803

## Sheet: Figure 3
Figure 3a							Figure 3d					Figure 3 f												Figure 3g
see Supplementary table S1							control	R269C	R269C+CaMKII RNAi				w1118												TRPV4 R269C (low)	normal females	partial abnormal females	abnormal females	% abnormal
							14	9	13			3 days RU486	0.777778	0.625	0.78	0.68	0.69	0.59	0.577778	0.666667	0.53	0.55		w1118	none	63	0	0	0
							14	9	13			7 days RU486	0.7	0.6125	0.711111	0.644444	0.588889	0.38	0.555556	0.555556	0.52	0.422222		UAS-CaMKII	none	55	0	0	0
							14	6	11			10 days RU486	0.577778	0.5125	0.6	0.488889	0.533333	0.288889	0.511111	0.433333	0.35	0.311111		UAS-CaMKII T287A	none	68	0	0	0
							14	9	13															UAS-CaMKII T287D I	none	0	1	43	0.988636
							14		9				CaMKII RNAi											UAS-CaMKII T287DII	none	0	0	23	1
													0.58	0.56	0.57	0.59	0.56	0.44	0.422222	0.5	0.56	0.43		w1118	yes	33	0	0	0
													0.725	0.64	0.666667	0.7	0.65	0.36	0.388889	0.52	0.577778	0.39		UAS-CaMKII	yes	1	5	22	0.875
													0.41	0.67	0.611111	0.633333	0.64	0.32	0.377778	0.52	0.4375	0.6375		UAS-CaMKII T287A	yes	16	3	4	0.23913
																								UAS-CaMKII T287D I	yes	0	0	2	1
Figure 3b			normal females	abnormal females	partial abnormal females	% abnormal							TRPV4 R269C											UAS-CaMKII T287DII	yes	0	0	3	1
BL36304		P{CaryP}attP40	0	62	3	0.976923							0.74	0.777778	0.66	0.666667	0.725	0.7	0.73	0.566667	0.866667	0.76
V60000	GD library	genetic BG for random insertion	0	37	23	0.808333							0.422222	0.257143	0.3	0.42	0.3	0.65	0.5	0.4	0.188889	0.35
V60100	KK library	VIE 260b landing site	4	31	31	0.704545							0	0	0.011111	0.011111	0	0.025	0.122222	0.085714	0.014286	0.0625
BL35330	CG18069	CaMKII RNAi	49	0	10	0.0847458
V38930	CG18069	CaMKII RNAi GD	21	0	4	0.08							TRPV4 R269C + CaMKII RNAi
V47280	CG18069	CaMKII RNAi GD	56	1	8	0.0769231							0.66	0.62	0.69	0.54	0.76	0.87	0.69	0.62	0.6	0.528571
V100265	CG18069	CaMKII RNAi KK	90	0	0	0							0.525	0.533333	0.53	0.52	0.41	0.58	0.52	0.6	0.63	0.65
													0.175	0.02	0.055556	0.03	0.09	0.0875	0.01	0.15	0.122222	0.1125

## Sheet: Figure 4
4b											4c										4e
	w1118										[GSK219]	TRPV4 WT	note: values in 0 are same as 4b no BAPTA									no CaMKII RNAi	CaMKII RNAi
no BAPTA	0.316667	0.616667	1.45	0.516667	0.6	0.666667	0.433334	0.450001	0.666683		0	1.6	1.6	1.15	1.51667	1.31667	1.57778	1.11667	1.37222			3.41667	0.805556
+ BAPTA	0.133334	0.038889	0.277778	0.450011	0						100	1.25	0.694445	0.900002	0.733335	1.03334	1.06667					3.35	2.43889
											500	0.366667	0.216667	0.233334	0.616668							3.06111	2.36111
																						2.49444	2.18333
	TRPV4 WT										[GSK219]	TRPV4 R269C	note: values in 0 are same as 4b no BAPTA									3.86667	1.95556
no BAPTA	1.6	1.6	1.15	1.51667	1.31667	1.57778	1.11667	1.37222			3.41667	3.11667	1.8	1.11667	1.43333	4.83334	6.50001	7.18335				3.7	2.10556
+ BAPTA	0.183338	0.100003	0.316675	0	0.083335						5.24362	5.15001	2.73889	2.52508	2.76111
											2.84445	2.9	2.71667	2.66667	2.28334	2.50556	2.1	2.143
	TRPV4 R269C										0.516668	0.866668	0.766668	0.783335
no BAPTA	3.41667	3.11667	1.8	1.11667	1.43333	4.83334	6.50001	7.18335
+ BAPTA	0.233333	0.033333	0.25	0.1	0.266667	0

## Sheet: Figure 5
5b	values are deltaF/F		time is in s	highlighted area not graphed, contains artifacts of stimulation and shutter closing																																											5d	values are Em 340/Em 380
time	w1118	w1118	w1118	w1118	w1118	w1118	w1118	w1118		time	TRPV4 WT	TRPV4 WT	TRPV4 WT	TRPV4 WT	TRPV4 WT	TRPV4 WT	TRPV4 WT	TRPV4 WT	TRPV4 WT		time	TRPV4 R269C	TRPV4 R269C	TRPV4 R269C	TRPV4 R269C	TRPV4 R269C	TRPV4 R269C	TRPV4 R269C	TRPV4 R269C	TRPV4 R269C	TRPV4 R269C	TRPV4 R269C		time	TRPV4 R269C+M680K	TRPV4 R269C+M680K	TRPV4 R269C+M680K	TRPV4 R269C+M680K	TRPV4 R269C+M680K	TRPV4 R269C+M680K	TRPV4 R269C+M680K	TRPV4 R269C+M680K	TRPV4 R269C+M680K	TRPV4 R269C+M680K				TRPV4 WT
-10.205	-0.0270234	-0.0230279	-0.0642874	0.0344562	0.0136927	-0.064251	-0.0408473	0.00499782		-10.205	-0.0168875	-0.0497551	-0.0223306	-0.0128901	-0.041638	-0.0109723	0.023203	0.0165456	0.0519852		-10.205	-0.0360784	-0.0205925	-0.0132991	0.00331342	-0.0176867	-0.065129	0.0145979	0.00260232	-0.028239	-0.0594327	-0.0351533		-10.205	-0.0220063	-0.007837	0.000899892	0.00868206	-0.025255	0.0153915	-0.034467	0.0189728	-0.0243556	-0.00377415			-20	0.611048	0.687995
-9.42	0.00850951	0.0286514	-0.0479075	-0.0468475	0.053053	0.0295676	0.0292943	-0.0919041		-9.42	-0.0435292	0.0119004	-0.012167	0.0126215	-0.0202024	0.0211048	-0.0146798	0.0457225	0.0383798		-9.42	-0.0250424	0.0106604	-0.00218307	0.03719	-0.0359355	-0.0480342	0.053484	-0.0106633	0.0915037	-0.0591192	-0.0380293		-9.42	0.0317629	0.00667025	0.0142471	0.0392959	0.00129365	0.0181355	-0.00698622	0.00184188	-0.0390921	0.0285341			-10	0.607469	0.683066
-8.635	-0.0284651	-0.0097354	0.0247313	0.0498753	0.0270769	0.0433419	0.00318312	-0.0552147		-8.635	-0.0237734	-0.0640145	0.00521542	-0.0853429	-0.0770599	-0.040214	-0.05021	-0.0196867	0.0318961		-8.635	0.0295774	-0.024889	0.0132874	0.000813841	-0.00134797	-0.00059101	0.0138694	-0.0156777	0.0337282	-0.109547	-0.0186322		-8.635	-0.00241246	-0.0126392	-0.00359985	-0.0229042	-0.00448384	0.000287271	-0.00211586	-0.045516	0.0310396	-0.00247022			0	0.601287	0.670632
-7.85	0.0528206	-0.00734067	0.0288266	-0.024992	0.0461852	-0.0293649	-0.0728157	0.06433		-7.85	0.0136204	0.0152956	-0.000800041	-0.00778774	-0.00172664	0.0131553	-0.00610326	0.0052135	0.0678136		-7.85	-0.0353379	-0.0080586	0.04501	-0.0248236	0.0138702	-0.0273306	0.00609229	-0.0516981	-0.0145876	-0.108293	-0.00152376		-7.85	-0.0189406	0.0073603	-0.00196993	0.00884442	0.00612446	0.0108693	0.0342474	0.0288656	0.00828176	0.0297239			10	0.607842	0.692764
-7.065	0.0381494	-0.0195722	-0.0405296	0.00630582	0.0128559	-0.00435091	-0.0611717	-0.0234536		-7.065	0.0111308	-0.0463823	0.0154667	-0.0193888	0.0305131	0.0208773	-0.0179142	-0.0197518	-0.036049		-7.065	0.0185234	-0.0235756	0.0123673	0.0307105	0.0644666	0.0106577	0.0890497	-0.0533165	-0.0896389	-0.0783318	0.017169		-7.065	-0.0243257	-0.00358112	-0.000628415	-0.00046483	-0.00505466	-0.00116103	-0.0190485	-0.0233767	-0.0181924	-0.0192764			20	0.60843	0.694304
-6.28	0.00456655	0.00357162	0.0436199	0.0755148	-0.0210013	-0.0184592	-0.0284363	-0.0400246		-6.28	0.0114753	0.0671952	0.00958918	-0.0905527	-0.0552538	0.0306243	-0.0426629	-0.00501144	0.00188583		-6.28	-0.033062	-0.0306633	0.0179637	0.0265512	0.0757654	-0.00964476	0.116605	0.0450335	-0.0541243	0.0267778	-0.0097988		-6.28	0.0331299	-0.017197	-0.0130581	-0.0159572	-0.00815925	-0.000386058	-0.0540237	-0.0221025	-0.00152417	0.0298706			30	0.607284	0.691975
-5.495	0.0396338	-0.00401392	0.0363525	-0.0108461	-0.0141326	0.0100901	-0.0286802	-0.0158348		-5.495	0.0209823	-0.00541486	-0.0148238	-0.0395832	-0.0128514	-0.0169976	-0.0136751	-0.0445001	0.0417346		-5.495	0.000172285	0.00108198	0.00356649	0.0176919	-0.0823152	0.00597261	0.0351625	0.0497937	-0.0280117	0.0946265	0.00123459		-5.495	-0.0194372	0.00550568	-0.0259637	0.0409402	0.00779512	-0.00419687	0.0535774	-0.00339651	-0.024558	-0.0167008			40	0.60839	0.689984
-4.71	0.0174569	-0.0234009	0.00635948	0.0908985	-0.0892002	0.0241648	0.0470041	0.031188		-4.71	0.026332	-0.00887801	-0.00753003	0.0012353	-0.00239279	0.0330801	-0.00169258	0.0490657	-0.0112257		-4.71	0.00855311	0.0395053	0.0179482	0.0229913	-0.0432808	0.00379892	0.0564843	-0.0292603	0.0449433	-0.0476991	0.00901109		-4.71	-0.0406469	0.0309833	-0.0592801	-0.021098	-0.0158579	0.00929397	-0.0183164	0.0312901	0.00756425	-0.0293993			50	0.606609	0.687584
-3.925	0.0118176	0.00936467	-0.0313437	0.00549243	-0.0930307	-0.0265298	0.0514318	0.0405923		-3.925	0.0478089	0.0387443	-0.00573779	-0.0149847	0.0122347	0.00452212	0.0302359	-0.0085283	-0.0584229		-3.925	0.00951041	0.0254385	-0.0427065	0.0301305	-0.0426883	-0.0317623	0.196533	-0.00326877	-0.0196285	0.0585301	-0.0042821		-3.925	0.0450602	0.00455665	-0.00256392	-0.0124602	0.0172062	-0.0178278	0.00621189	-0.00674129	0.00966158	-0.0208248			60	0.607483	0.688434
-3.14	-0.0232078	0.0213957	0.0362044	-0.0371222	-0.0109187	0.035604	0.0036709	0.0344496		-3.14	-0.00708942	-0.0105074	0.0218457	0.0925399	0.00744934	-0.0326691	0.0238404	-0.00579296	-0.0361931		-3.14	-0.01155	0.0510814	-0.0171168	-0.0429014	-0.00991239	0.0550831	0.0920501	0.0450014	-0.00206955	0.114197	0.0484808		-3.14	-0.0162065	-0.0136746	0.0541519	0.00752446	0.0117906	-0.0178403	0.0787615	-0.0175897	-0.0277408	-0.000237034			70	0.607876	0.68863
-2.355	-0.00594978	0.0177962	0.0322941	0.0179408	0.0239953	-0.0226612	0.0529312	0.00906933		-2.355	-0.0310292	-0.0339109	0.0165195	0.0438799	0.084608	-0.00720008	0.00935837	0.00553913	-0.0341554		-2.355	-0.00387363	-0.0278175	-0.0127165	-0.0742582	0.0151554	0.01872	0.149287	0.0106951	-0.0167397	0.0847291	-0.0611826		-2.355	0.0132881	-0.00562287	-0.00905073	-0.0365209	-0.00401063	-0.00507348	0.0226143	0.0422624	-0.0275936	0.0012139			80	0.609157	0.685951
-1.57	-0.0981329	0.0155594	-0.0115696	0.0889888	0.0456564	0.00412016	0.0322233	-0.0239058		-1.57	-0.0248857	0.0484545	-0.00539961	0.0385628	0.0320179	-3.48038e-05	0.00465394	0.0179784	-0.00791196		-1.57	0.0568512	-0.0437177	-0.0059243	0.0303506	0.0212491	0.00282794	0.109935	-0.0251983	0.0303868	0.0508271	0.0740405		-1.57	0.00856556	0.0114293	0.00718272	-0.0228118	0.0197818	0.0138926	-0.02031	-0.0363134	0.0552693	-0.0144351			90	0.6148	0.688646
-0.785	0.00982472	-0.00924794	-0.0127505	-0.249665	0.0057681	0.0187284	0.0122125	0.0657105		-0.785	0.0158449	0.0372732	0.0001524	0.0816907	0.0443019	-0.0152761	0.0556462	-0.0367934	-0.049737		-0.785	0.0217565	0.0515468	-0.0161969	-0.0577599	0.0426602	0.0854316	-0.93315	0.035957	0.0524773	0.0327341	0.0186659		-0.785	-0.900374	-0.970137	-0.95911	-0.95181	-0.970987	-0.970846	-0.947764	-0.940573	-0.959341	-0.967773			100	0.615575	0.688797
0	-0.90294	-0.964037	-0.93164	-0.922268	-0.897151	-0.930295	-0.915007	-0.957644		0	-0.0725276	-0.947919	-0.97001	-0.882486	-0.943093	-0.941947	-0.950061	-0.952566	-0.959492		0	-0.960209	-0.943241	-0.969857	-0.954165	-0.938731	-0.958551	-0.93315	-0.923834	-0.893115	-0.90228	-0.932711		0	-0.900332	-0.970108	-0.959076	-0.951972	-0.970096	-0.970846	-0.947537	-0.961402	-0.95912	-0.967953			110	0.619103	0.691552
0.785	-0.903109	-0.964022	-0.931566	-0.922799	-0.899221	-0.930762	-0.916227	-0.958406		0.785	-0.0203832	-0.947353	0.0205048	-0.882378	-0.943315	-0.941972	-0.951777	-0.952631	-0.959492		0.785	-0.960552	-0.943351	-0.969657	-0.954065	-0.938764	-0.958551	-0.93318	-0.923643	-0.894305	-0.90228	-0.93274		0.785	-0.900457	-0.970252	-0.959144	-0.952018	-0.971015	-0.970757	-0.947613	-0.961349	-0.959875	-0.967904			120	0.620193	0.687621
1.57	-0.903279	-0.964094	-0.93164	-0.922799	-0.896755	-0.930828	-0.916262	-0.95843		1.57	0.0137526	0.104383	-0.0249374	-0.8827	-0.943463	-0.941846	-0.95185	-0.952522	-0.959492		1.57	-0.960679	-0.942502	-0.969841	-0.954045	-0.93827	-0.958508	-0.932714	-0.923739	-0.891643	-0.900265	-0.932946		1.57	-0.900623	-0.970209	-0.959178	-0.95181	-0.971029	-0.970871	-0.947537	-0.961367	-0.959783	-0.967936			130	0.622216	0.688228
2.355	-0.902897	-0.964166	-0.93153	-0.922657	-0.897944	-0.930728	-0.915844	-0.958382		2.355	-0.00171304	0.0870681	-0.00246701	-0.8827	-0.943488	-0.941441	-0.951752	-0.952501	-0.959472		2.355	-0.960606	-0.943323	-0.969795	-0.954205	-0.938895	-0.958382	-0.93318	-0.923421	0.164403	-0.902414	-0.932917		2.355	-0.389069	-0.00356692	-0.0324165	0.00611166	-0.00208921	-0.011222	0.0040922	-0.0212354	0.0453346	0.0204162			140	0.624029	0.690173
3.14	0.0342064	-0.0255803	-0.93153	-0.00150981	-0.899221	-0.930595	-0.916332	-0.325827		3.14	-0.0164109	-0.00754237	0.0133739	-0.879746	-0.943365	-0.94177	-0.950723	-0.952479	-0.959595		3.14	-0.959848	-0.943213	-0.969841	-0.954165	-0.938764	-0.893633	0.303434	-0.92377	0.177884	-0.902414	-0.932007		3.14	0.00897931	-0.0101951	-0.00139238	0.0215574	0.0102453	0.0202697	0.0603656	0.00610692	-0.00958233	-0.0119572			150	0.627146	0.696558
3.925	0.0209341	-0.001949	-0.0231167	-0.0383246	0.0527007	-0.917588	0.203429	-0.0346914		3.925	-0.0126508	0.0201618	0.00641841	-0.882647	-0.943463	-0.0651263	-0.951336	-0.946379	-0.951732		3.925	0.039927	-0.0044734	-0.0170249	0.0478287	-0.0648571	0.0234263	0.350098	0.0172957	0.184795	0.236325	-0.928573		3.925	-0.0495944	-0.00207153	0.0546103	-0.0249422	0.0173454	0.0122156	-0.00882831	0.036617	-0.847925	-0.617778			160	0.625071	0.697793
4.71	0.0328494	0.0467189	0.0439887	-0.0279273	0.0769164	0.0250317	0.0372085	-0.027644		4.71	-0.0286725	0.0236245	-0.841141	-0.882808	-0.943291	0.0418654	0.0264621	-0.00542391	-0.0130989		4.71	0.0755094	0.0404355	-0.0137437	-0.0352423	0.0529376	0.0183188	-0.925431	0.0504598	0.0293671	0.258852	0.0841058		4.71	-0.0865867	-0.0146665	0.0199524	0.0671308	0.0119578	0.011263	-0.120719	0.143031	-0.164159	-0.0185429			170	0.623194	0.702612
5.495	-0.724126	-0.738234	-0.0981537	-0.0692334	0.0798224	-0.0221941	0.0839233	0.0157122		5.495	0.0382492	-0.671172	-0.342606	0.0651485	0.0700298	-0.0060352	0.116611	0.00662458	-0.0441999		5.495	0.0744076	0.0169546	-0.0425379	-0.0103049	-0.611074	-0.917861	-0.879205	-0.904475	-0.142543	0.319983	0.0795868		5.495	-0.485796	-0.322095	0.176838	0.124191	-0.0130319	0.00347571	-0.0210167	0.0760642	-0.0225527	-0.034811			180	0.623211	0.707395
6.28	0.0671534	0.0220266	0.0191609	0.0423072	-0.557081	0.112413	-0.00159274	0.00471211		6.28	-0.0207544	0.0332444	0.00304736	-0.00354477	0.0537985	0.0277889	0.0651292	0.033674	-0.0347934		6.28	0.180414	-0.0899676	-0.00791745	0.0645072	-0.857994	-0.908005	0.572114	0.376515	0.141463	0.120467	0.268365		6.28	-0.00924753	0.0103511	0.00354893	-0.00905602	-0.0529871	0.0160902	0.0324557	-0.00405131	-0.0257906	-0.0525301			190	0.620136	0.704038
7.065	0.119732	0.0560969	0.0118935	-0.0314284	0.0431914	0.181218	0.0995761	-0.00826355		7.065	-0.0345249	0.045874	0.00181911	-0.00279285	-0.00648764	-0.0226945	0.0297701	0.0083396	-0.0120697		7.065	0.145952	-0.0146815	0.00588171	0.017652	-0.815007	-0.894962	0.487409	0.477277	0.105892	0.202737	0.230745		7.065	-0.0172008	0.0113288	0.00438089	0.0234335	-0.010693	0.0291113	0.0407077	0.0851606	-0.0544541	0.0232687			200	0.621838	0.711825
7.85	0.00706786	0.0552509	-0.0114222	-0.0546631	0.060494	0.10104	0.0331988	-0.00414442		7.85	-0.0211777	0.0885392	0.00987736	-0.0081637	0.0323629	-0.00385802	0.00678562	0.0656731	-0.00505099		7.85	0.0863648	0.0161341	0.0271324	-0.0244234	-0.0309287	-0.0348648	0.553355	0.494891	0.0520237	0.223158	0.225169		7.85	-0.0435468	-0.0271036	0.0609443	0.0158842	-0.0060987	0.00572432	0.077828	0.0258217	-0.0571402	-0.0281602			210	0.620127	0.711124
8.635	0.0325101	0.0448261	0.071325	-0.04515	0.129133	0.0303014	-0.0407077	0.0400685		8.635	-0.0543869	0.024915	0.0380877	0.0825501	0.0681054	-0.0511004	-0.0341847	0.0346509	-0.0542856		8.635	0.0949804	-0.00841426	-0.0163501	-0.039202	0.00580024	0.0556317	0.516158	0.51079	0.128888	0.232339	0.053088		8.635	-0.019728	0.00546252	-0.0179658	0.0360308	-0.0120156	0.0243094	0.0537289	0.054562	-0.0438203	-0.0188525			220	0.616924	0.706154
9.42	-0.0291863	0.0695187	-0.0321923	-0.0392794	0.0130325	0.000451133	0.0598338	-0.00981094		9.42	-0.0467338	0.0647735	0.00473907	-0.00435039	0.100641	-0.117356	-0.0825548	0.00608186	-0.0684675		9.42	0.107371	1.49992e-05	0.0634548	0.109362	-0.0484198	0.105038	0.521285	0.502602	0.122205	0.391459	0.168181		9.42	-0.0132656	-0.00960557	-0.0157751	-0.00792173	-0.0162338	0.0390453	0.075658	0.0271844	-0.0311259	-0.0180212			230	0.617696	0.703729
10.205	-0.00476191	0.0313327	-0.0392753	-0.00904251	0.0704	0.0755926	0.0540816	0.0252358		10.205	-0.00878388	0.0529129	0.00913809	0.0300231	0.221041	-0.0404165	-0.232028	0.0546232	-0.0672326		10.205	0.146548	0.023824	0.034032	0.0423294	0.0536622	0.0472743	0.542694	0.474135	0.0123175	0.362573	0.0269705		10.205	0.0292776	0.0118607	-0.0449822	-0.00498042	-0.0180018	0.0161537	0.121055	0.0468814	-0.0249443	-0.0218518			240	0.619388	0.703929
10.99	0.0573156	0.0708234	0.00835194	-0.125676	0.0648525	-0.0363354	0.0387424	0.0191167		10.99	-0.0453832	0.108933	0.0108048	0.0202481	0.234879	-0.0522903	-0.238374	0.0521049	-0.0963578		10.99	0.208374	0.0226473	0.0368531	0.0174319	-0.00161172	0.101703	0.557637	0.498445	0.192158	0.289932	0.205948		10.99	-0.0118986	0.00458534	-0.0242994	0.0842675	-0.00337024	-0.00739812	0.0564038	0.0468283	-0.0469111	-0.0428635			250	0.618096	0.698241
11.775	0.031365	0.0252673	0.0341386	0.00704848	0.0149252	0.0338697	0.102853	0.0667345		11.775	-0.00923451	0.0453307	0.0115817	-0.00451152	0.22442	-0.113761	-0.166897	0.106095	-0.0588142		11.775	0.31467	0.108415	0.0283743	0.0341104	0.112329	0.103159	0.52679	0.577404	0.145315	0.348779	0.259826		11.775	0.0298572	-0.00363876	-0.00244512	0.0116696	0.00452362	0.0178941	0.0806794	0.0294673	-0.0125627	-0.0435483
12.56	0.0576122	0.0434353	-0.00312182	-0.0604276	0.0554745	0.0626192	-0.0175248	-0.00469222		12.56	-0.0274013	0.107394	0.00430062	0.0101509	0.18113	-0.0639364	-0.109779	0.0414458	-0.0590198		12.56	0.429762	0.182114	0.0335413	0.0209717	0.0230607	0.0565183	0.609136	0.605014	0.254238	0.334493	0.103444		12.56	0.0409182	0.0148943	0.0123792	0.00148035	-0.00779714	0.0299116	0.0317744	0.0596765	-0.0196642	-0.00574649
13.345	0.120793	0.029153	-0.0691943	-0.0493584	0.0774888	0.167077	0.0594849	0.0200931		13.345	-0.0352667	0.119865	0.019076	0.081637	0.163715	-0.10404	-0.0319794	0.104402	-0.0983336		13.345	0.448528	0.315583	0.0154799	0.0132525	0.0513568	0.09362	0.619768	0.636052	0.193914	0.412687	0.0623613		13.345	-0.0410196	-0.00926055	-0.0403293	0.0746573	0.0133221	0.0340655	0.0511297	0.0905228	-0.0364245	-0.0544863				TRPV4 R269C
14.13	0.0819093	0.0524832	-0.0669434	-0.0733357	0.085282	0.0860319	0.0774041	-0.0261439		14.13	0.00808509	0.131589	0.00783457	0.127826	0.227578	0.0281686	-0.0768703	0.042553	-0.0994247		14.13	0.441286	0.374887	0.039061	-0.0102852	0.107882	0.0695609	0.579483	0.515487	0.0875393	0.325805	0.1023		14.13	0.00715663	-0.0131714	0.00258099	0.00870538	-0.0180714	0.0431229	0.0848181	0.098115	-0.0453105	-0.116951			-20	0.783395	0.824622
14.915	0.0127499	0.0207789	-0.0745803	-0.0298017	0.0414301	0.135159	0.03048	-0.0363341		14.915	0.0325817	0.0869773	0.00938864	0.0860411	0.170227	-0.0180865	-0.0111513	0.0644139	-0.0441999		14.915	0.44562	0.548229	0.0291565	0.00353347	0.11391	0.0951186	0.708755	0.600349	0.137101	0.314743	0.139951		14.915	0.0328401	0.0256634	-0.0114282	0.04622	-0.00806165	-0.019009	0.0603152	0.0702418	-0.0194251	-0.0786766			-10	0.782541	0.822253
15.7	0.00927353	0.0358498	-0.0796709	-0.038749	0.18791	0.0905012	-0.00748452	0.0390209		15.7	-0.0438998	0.138198	0.0217204	0.196573	0.205131	0.0139656	-0.0947336	0.0509327	-0.0768448		15.7	0.446054	0.737855	0.043584	0.0440491	0.11088	0.0926281	0.586474	0.684449	0.176298	0.277393	0.116973		15.7	0.0204959	0.00113479	0.0443537	0.114441	-0.0480867	-0.0203175	0.0943819	0.153189	-0.0182292	-0.022504			0	0.758329	0.799872
16.485	0.0317888	0.0241773	-0.00633097	-0.00267684	0.0564878	0.0832969	-0.0430086	-0.0237393		16.485	-0.0132863	0.132517	0.0118449	0.0169182	0.12442	-0.0879625	-0.0653042	0.0926356	-0.0516306		16.485	0.443941	0.7881	0.0159857	0.0451691	0.183151	0.113015	0.768759	0.733101	0.10085	0.466653	0.111544		16.485	-0.0261073	0.0294019	0.0194772	0.0226693	-0.00949557	0.00399671	0.113611	0.0671625	-0.0302613	-0.0620335			10	0.828148	0.821859
17.27	-0.00454998	0.025511	-0.0423371	-0.0140997	0.0976973	0.0066213	-0.020035	-0.0428105		17.27	-0.117468	0.0871356	0.010504	0.0519899	0.209176	-0.0607969	-0.0499652	0.101688	-0.0282482		17.27	0.456584	1.02242	0.0256758	0.0941641	0.145335	0.0961948	0.670335	0.653158	0.0904281	0.383846	0.115007		17.27	0.020454	0.0326511	-0.0330445	0.021326	0.0141434	-0.00819843	0.0919846	0.0789665	-0.00281201	-0.0485364			20	1.49119	0.827725
18.055	-0.0253698	0.00851872	-0.00651535	-0.0134277	0.159248	0.0454426	-0.0396623	-0.0562383		18.055	-0.0264747	0.165495	0.0173466	0.145174	0.154835	-0.0257069	-0.00448586	0.0680176	-0.0424712		18.055	0.460937	1.12592	0.0361019	0.0835648	0.171556	0.021759	0.713182	0.758489	0.161062	0.406193	0.03956		18.055	0.0739753	0.0153689	0.0342671	0.0393193	-0.00594554	0.00978936	0.0435087	0.142447	0.0388586	-0.0601424			30	1.53378	0.838538
18.84	0.0257257	0.0519384	-0.0880453	-0.0639287	0.0659537	0.0119575	0.0166394	-0.0571671		18.84	-0.0913567	0.19759	0.0159681	0.141307	0.176912	-0.0587463	-0.00120255	0.153399	-0.0108759		18.84	0.449612	1.12003	0.00453243	0.0968035	0.164605	0.101957	0.692356	0.832307	0.151036	0.336777	0.0906504		18.84	0.0266265	0.0245565	-0.0311426	0.107355	-0.000975606	0.0187072	0.127111	0.131457	-0.0287159	-0.0808608			40	1.55776	0.850999
19.625	-0.0232078	-0.0306421	-0.0392383	-0.0470597	0.0800859	0.0449426	0.0459588	-0.0414768		19.625	0.00686731	0.189328	0.0174093	0.0369515	0.176542	-0.0944945	0.0069572	0.113129	-0.0382105		19.625	0.456837	1.12928	0.0516949	0.045689	0.130743	0.153557	0.781779	0.923262	0.207225	0.385369	0.060483		19.625	0.089716	0.0078635	0.0587197	0.109949	0.0160924	0.0199901	0.124891	0.0758341	0.0239013	-0.0644949			50	1.56283	0.852562
20.411	-0.0473348	0.0195745	-0.048793	-0.0542387	0.107075	0.0507459	0.000568553	-0.0424768		20.411	-0.0181587	0.200917	0.0136871	0.28385	0.209497	0.0107501	0.00416392	0.138073	0.0185993		20.411	0.45541	1.12928	0.0515569	0.107402	0.22235	0.168964	0.853784	0.902951	0.150526	0.352855	0.100686		20.411	0.0588962	0.0291142	0.0430462	0.092882	0.00396656	0.034002	0.0933223	0.124732	-0.0264713	-0.0678366			60	1.55991	0.859118
21.196	-0.0336814	-0.011958	-0.013488	-0.105306	0.116541	0.0695897	0.0385676	-0.0165727		21.196	-0.0138952	0.208681	0.0355436	0.20796	0.209374	0.00133211	-0.0208054	0.164232	0.030702		21.196	0.459528	1.12928	0.0536729	0.120101	0.214213	0.131946	0.9211	1.10717	0.171994	0.51287	0.181709		21.196	0.0269583	0.0226584	0.0588216	0.0395969	0.0212017	0.0376861	0.111188	0.0929474	-0.048015	-0.0373866			70	1.55169	0.850667
21.981	-0.0501754	-0.0254368	-0.0746173	-0.0402696	0.13675	0.145298	0.0414613	-0.035739		21.981	0.0377725	0.221741	0.0298539	0.123745	0.168747	0.0115603	-0.0352384	0.049565	-0.0407421		21.981	0.454164	1.1263	0.0303984	0.145599	0.202388	0.0875631	0.816238	1.14884	0.176808	0.478297	0.251521		21.981	0.0764605	0.0437223	0.0296654	0.0645376	-0.0122383	0.0266975	0.105687	0.137067	-0.00146898	-0.0481778			80	1.5431	0.85716
22.766	0.0238174	-0.0312444	-0.0278022	0.0022035	0.119271	0.0436417	0.0217297	-0.0343817		22.766	-0.024409	0.191932	0.0350925	0.189269	0.169585	0.0228519	0.00582983	0.166034	-0.0283923		22.766	0.455591	1.12928	0.0539795	0.171096	0.222482	0.19431	0.8486	1.27944	0.233167	0.421958	0.209821		22.766	-0.0371264	0.0311415	0.0388012	0.0315614	-0.00445607	0.03263	0.0766672	0.126554	-0.0346583	-0.0698416			90	1.52559	0.857514
23.551	0.00541427	-0.0540442	0.0313716	-0.0912303	0.0793823	0.0136254	0.0255645	-0.0616431		23.551	-0.0470516	0.267077	0.0199784	0.174499	0.177602	-0.0127948	0.0583169	0.154463	-0.0426976		23.551	0.45131	1.12928	0.0333114	0.203832	0.244255	0.124243	0.887369	1.302	0.253446	0.392758	0.289847		23.551	0.0382252	0.0154265	0.0471387	0.113307	0.00835192	0.0313978	0.0596842	0.105813	-0.0911758	-0.0988896			100	1.53172	0.866518
24.336	0.0801283	-0.0483514	0.0283098	0.0241297	0.0204726	-0.00908706	0.0253552	-0.102309		24.336	-0.0479516	0.2238	0.0282498	0.136044	0.19218	0.042245	0.105977	0.225039	-0.0539358		24.336	0.449648	1.12849	0.054654	0.178915	0.310465	0.172404	0.899312	1.40689	0.20309	0.474983	0.292576		24.336	0.0499487	0.0350092	0.0602988	0.0812338	-0.0024791	0.0131304	0.150025	0.0818335	-0.0636713	-0.0614792			110	1.50867	0.861937
25.121	-0.0638297	-0.0243184	-0.0142256	-0.0196166	0.0947035	-0.0130558	-0.0248109	-0.044834		25.121	0.0804359	0.245914	0.0275229	0.174016	0.227381	0.064626	0.0521177	0.262878	-0.0761449		25.121	0.454706	1.12928	0.0653409	0.209992	0.278118	0.0604437	0.919061	1.4987	0.245912	0.460831	0.359718		25.121	0.0594758	0.0276333	0.0576329	0.0630324	-0.0104005	0.0492332	0.085146	0.114113	-0.0983325	-0.0538666			120	1.50163	0.859026
25.906	0.0615133	-0.0584174	0.0302653	-0.0116595	0.166293	0.0129917	0.0548133	-0.0545005		25.906	0.0225713	0.195123	0.0355686	0.151888	0.240355	0.0817149	0.111564	0.182207	-0.103953		25.906	0.462292	1.12928	0.0822832	0.260066	0.24195	0.145939	0.892787	1.52126	0.357781	0.573688	0.333278		25.906	0.0207438	0.0274896	0.056495	0.107355	0.00340976	0.0413064	0.0885526	0.0727725	-0.0220743	-0.0287634			130	1.49899	0.865274
26.691	0.0776262	-0.0224972	0.00683925	-0.0353539	0.0632234	0.0298008	0.0514671	-0.0506194		26.691	0.0982055	0.253066	0.0250791	0.178581	0.22003	0.140502	0.121194	0.277987	-0.086025		26.691	0.455464	1.12928	0.0565094	0.22687	0.240862	0.16432	0.928557	1.55094	0.268739	0.438483	0.437601		26.691	0.0501556	0.0123784	0.00716591	0.066807	0.0258794	0.0274597	0.0449216	0.127245	-0.00397106	-0.0838439			140	1.49705	0.863951
27.476	-0.00951162	-0.0457704	-0.092399	-0.0054353	0.152688	0.00628798	-0.00849538	-0.0197871		27.476	0.121404	0.266035	0.0274727	0.113755	0.282388	0.0986777	0.111024	0.231031	-0.0906562		27.476	0.452611	1.12928	0.0726696	0.22385	0.329472	0.107043	0.951364	1.60955	0.388821	0.532173	0.366702		27.476	0.128946	0.0208325	0.0102905	0.123056	0.00879736	0.0175892	0.109422	0.136819	-0.0208969	-0.0926789			150	1.49093	0.855717
28.261	0.0228424	-0.0525528	-0.0541056	-0.041083	0.0243476	0.0452094	-0.058278	-0.0349772		28.261	0.123179	0.28	0.0207929	0.194532	0.246251	0.146148	0.208721	0.228881	-0.0878774		28.261	0.456115	1.12928	0.0726238	0.293163	0.295313	0.0900958	1.06062	1.61425	0.381515	0.488015	0.401124		28.261	0.0771231	0.0309978	0.00888101	0.117151	-0.00235372	0.014604	0.0951389	0.108893	-0.0143657	-0.071879			160	1.49569	0.857461
29.046	-0.0436029	-0.0728286	-0.0497525	-0.0827782	0.0771809	-0.0445403	-0.0897233	-0.0416673		29.046	0.105991	0.196639	0.0267458	0.237016	0.239023	0.191948	0.272554	0.232811	-0.0928792		29.046	0.451075	1.12523	0.0540101	0.356696	0.247615	0.150244	0.975308	1.73815	0.413348	0.530381	0.516246		29.046	-0.00692725	0.0275183	0.042435	-0.0137573	0.0110111	0.0193678	0.0594824	0.155206	-0.00253604	-0.0903642			170	1.47892	0.843387
29.831	0.0106297	-0.0915128	0.0255428	-0.0544509	0.20376	0.0043204	-0.090909	-0.00826355		29.831	0.177203	0.334209	0.0370976	0.224448	0.252048	0.215797	0.242463	0.252978	-0.0925498		29.831	0.456006	1.12928	0.0696186	0.331099	0.267083	0.139776	1.12206	1.75551	0.482339	0.656092	0.486695		29.831	0.0825082	0.0284815	-0.0431651	0.030311	0.021494	0.0407475	0.0918081	0.116786	-0.0688411	-0.0343058			180	1.48732	0.843187
30.616	-0.00391419	-0.0664908	-0.0111268	-0.143676	0.0488711	-0.021127	-0.0289947	-0.0894519		30.616	0.117087	0.319769	0.00556624	0.196896	0.28076	0.186656	0.263022	0.215357	-0.083905		30.616	0.452303	1.12928	0.0695113	0.352136	0.313726	0.139312	0.995319	1.76138	0.510943	0.615696	0.559032		30.616	0.0722346	0.0250884	-0.00200356	0.0572659	0.0020454	0.0141465	0.1044	0.178319	-0.00566364	-0.10202			190	1.49652	0.847596
31.401	0.0721988	-0.128652	-0.0168082	-0.07811	0.0851933	0.00715486	-0.0224755	-0.0265012		31.401	0.211233	0.317935	0.0384885	0.240185	0.250296	0.160124	0.255646	0.234873	-0.0700732		31.401	0.459817	1.12928	0.06646	0.365175	0.344064	0.16985	1.13519	1.7774	0.602931	0.597737	0.548203		31.401	0.0368172	0.0293587	0.0156394	0.0360541	-0.00944003	0.0394644	0.102735	0.0932659	-0.0644992	-0.107105			200	1.49794	0.842472
32.186	-0.0845222	-0.135392	-0.0342945	-0.124898	0.0818916	-0.014557	0.0383935	-0.058143		32.186	0.224501	0.375992	0.0357315	0.153445	0.317045	0.338915	0.32754	0.258188	-0.0438091		32.186	0.44954	1.12928	0.0863002	0.32112	0.418773	0.168457	1.05637	1.79064	0.618337	0.484208	0.531975		32.186	0.0374387	0.0322629	-0.00818477	0.083017	0.00630538	0.0214384	0.0535774	0.074436	0.0232758	-0.0414293			210	1.48969	0.83721
32.971	0.0157605	-0.147078	0.0255058	-0.157681	0.128033	-0.0149239	-0.0276349	-0.064405		32.971	0.199819	0.29856	0.031483	0.180998	0.300987	0.247621	0.38924	0.286758	-0.0461554		32.971	0.454977	1.12928	0.0698792	0.363595	0.358064	0.120297	1.19016	1.77118	0.659063	0.574091	0.572296		32.971	0.0521851	0.00367974	-0.0584818	0.0648385	0.000959572	0.0427419	0.146139	0.13112	0.00184259	-0.0538994			220	1.48934	0.837618
33.756	-0.075151	-0.104691	0.0329213	-0.117471	0.0903007	0.0302342	-0.0210459	-0.0651905		33.756	0.195926	0.378142	0.0422106	0.250121	0.298027	0.259165	0.340723	0.370359	-0.0919737		33.756	0.458679	1.12928	0.0787567	0.400651	0.389226	0.145263	1.25727	1.7615	0.545155	0.748393	0.579926		33.756	0.0136609	0.0468133	-0.00533213	0.030149	0.012431	0.0471372	0.114015	0.126289	0.00697553	-0.0424072			230	1.48553	0.83541
34.541	-0.0654833	-0.144468	0.00377686	-0.0961461	0.0702678	-0.0438065	-0.0604047	-0.0417625		34.541	0.26396	0.306211	0.0303553	0.19652	0.267661	0.255469	0.38973	0.2718	-0.065133		34.541	0.452972	1.12928	0.112411	0.371234	0.341923	0.143554	1.1474	1.71361	0.836921	0.661421	0.609917		34.541	0.0313491	0.037856	0.0107657	0.0497632	0.0262833	0.0498177	0.15752	0.0573759	-0.0263242	-0.0980094			240	1.49549	0.840061
35.326	-0.0533561	-0.157833	0.0138483	-0.0940949	0.0389208	0.0233638	-0.100217	-0.0455007		35.326	0.319123	0.284007	0.0271469	0.288147	0.373384	0.406387	0.369368	0.349366	-0.0542033		35.326	0.467132	1.11886	0.0893208	0.452646	0.323147	0.165545	1.15928	1.74072	0.640655	0.581481	0.627641		35.326	0.00239304	-0.0175997	0.0221938	0.0809095	0.00733566	0.016878	0.0745221	0.0817627	-0.0193883	-0.133056			250	1.47221	0.826141
36.111	-0.110854	-0.117123	-0.0129349	-0.1557	0.106283	-0.00958767	-0.0388954	-0.0355246		36.111	0.378867	0.36687	0.0440905	0.25662	0.395535	0.368486	0.383947	0.366321	-0.0274453		36.111	0.449359	1.12928	0.0962662	0.476423	0.325255	0.115252	1.18442	1.81596	0.795912	0.733972	0.645777		36.111	0.0505283	0.0173675	0.0386313	0.0560154	0.0177771	0.0554199	0.113232	0.103796	-0.0184868	-0.0656686
36.896	-0.0493704	-0.117008	0.0211898	-0.0899926	0.0614186	-0.0655513	-0.10834	-0.0321677		36.896	0.40784	0.298153	0.047161	0.288791	0.446497	0.310205	0.370103	0.312222	-0.0396717		36.896	0.456133	1.12928	0.0666902	0.456185	0.47879	0.162358	1.22304	1.70029	0.792967	0.769173	0.753914		36.896	-0.0396945	0.0199124	0.0138055	0.0526808	0.0295825	0.0224164	0.0795186	0.085196	-0.0506274	-0.13987
37.681	-0.0609036	-0.0995001	0.0440627	-0.0976667	0.0087619	0.0506794	-0.0729553	-0.0251203		37.681	0.38043	0.311394	0.0365963	0.287126	0.394598	0.327902	0.482305	0.357789	-0.0626837		37.681	0.442044	1.12928	0.0940583	0.393732	0.350125	0.181225	1.23944	1.71482	0.796195	0.761067	0.683251		37.681	0.0373968	0.0107966	0.0668024	-0.0333715	0.0173454	0.015112	0.0697026	0.129457	-0.00100904	-0.0784483
38.466	-0.0484799	-0.12521	0.000826105	-0.105553	0.0520406	-0.00671899	-0.0863073	-0.0373817		38.466	0.479051	0.328211	0.0124089	0.248563	0.443587	0.426261	0.394656	0.401511	-0.0476785		38.466	0.446506	1.12928	0.096527	0.494941	0.489068	0.165249	1.25613	1.77836	0.910613	0.766128	0.702707		38.466	0.0105951	0.014693	0.032926	0.00743162	0.0177353	0.0478868	0.166554	0.130147	-0.0263426	-0.102068
39.251	-0.117045	-0.143694	-0.00551943	-0.0675006	0.0288826	0.00728857	-0.0553152	-0.0711427		39.251	0.422352	0.376308	0.00130538	0.2672	0.400937	0.497099	0.491788	0.368774	-0.00284838		39.251	0.451527	1.12928	0.0986581	0.518099	0.440514	0.139248	1.29892	1.77753	0.851762	0.745661	0.763862		39.251	0.120619	0.0131689	0.00326016	0.0683351	0.0347197	0.0373937	0.122368	0.132695	-0.0438387	-0.106681
40.036	-0.0252852	-0.132323	0.00580633	-0.123978	0.0476377	-0.024829	-0.0786024	-0.0180728		40.036	0.474576	0.277737	0.0244024	0.294054	0.48182	0.514417	0.500291	0.384383	-0.0540592		40.036	0.457234	1.12813	0.105696	0.612009	0.512192	0.106325	1.24285	1.77988	0.794949	0.757081	0.753767		40.036	0.0695425	0.049502	0.0125488	0.0395278	0.0177493	0.0184023	0.135792	0.113529	-0.0201794	-0.0876093
40.821	-0.0532288	-0.120249	0.0111923	-0.143429	0.138027	-0.0379697	-0.0623221	-0.111594		40.821	0.488611	0.318637	0.0391028	0.451045	0.428392	0.426615	0.546285	0.395129	-0.0516306		40.821	0.439552	1.12928	0.10404	0.520179	0.458565	0.214212	1.24938	1.79283	0.771669	0.813555	0.723366		40.821	0.0662699	0.0196392	0.0410595	0.020886	0.0155078	0.0387785	0.0555964	0.0912661	-0.0496708	-0.0689123
41.606	-0.00463457	-0.140998	-0.0538472	-0.157928	0.0541976	-0.0500432	-0.0544784	-0.0218583		41.606	0.503892	0.305848	0.0257433	0.39218	0.462136	0.571102	0.540894	0.429169	-0.0500045		41.606	0.452322	1.12603	0.109636	0.557775	0.49638	0.151088	1.27035	1.81063	0.92619	0.856817	0.748926		41.606	0.0382252	0.0357424	0.018526	0.0657647	0.0246266	0.0423863	0.140536	0.10061	-0.0982589	-0.0788723
42.391	-0.100253	-0.106182	-0.0718873	-0.139928	-0.0105665	-0.041038	-0.104191	-0.0920469		42.391	0.642369	0.328392	0.0174219	0.463988	0.485101	0.595837	0.573827	0.390309	-0.0238433		42.391	0.446722	1.12928	0.105512	0.566234	0.510215	0.14959	1.29319	1.80606	0.937122	0.802224	0.653964		42.391	0.0225665	0.0452319	0.00832064	-0.000163878	0.041611	0.0159886	0.124664	0.136766	-0.0228102	-0.0438092
43.176	-0.0687059	-0.149243	-0.0430012	-0.115809	0.0114913	-0.0804929	-0.114475	-0.0535957		43.176	0.644964	0.267099	0.0434263	0.508674	0.485077	0.606547	0.562849	0.453352	-0.0402893		43.176	0.457903	1.12124	0.0852117	0.579213	0.463934	0.164933	1.27632	1.79473	0.994444	0.80836	0.66444		43.176	0.000819156	0.0259366	0.0680251	0.00270748	0.00126588	0.0422337	0.131654	0.0663484	-0.0747651	-0.0373215
43.961	-0.0296102	-0.154018	-0.0961983	-0.127161	0.0312153	-0.033134	-0.107782	-0.0968803		43.961	0.651983	0.384094	0.019477	0.556099	0.477676	0.589002	0.576743	0.422526	-0.0967694		43.961	0.461046	1.12928	0.109575	0.611169	0.489726	0.202499	1.31544	1.76871	0.98929	0.866445	0.809289		43.961	0.0886388	0.0187765	0.039888	0.0341089	0.0220093	0.0209937	0.0639236	0.124254	-0.0636713	-0.0952871
44.746	-0.0928329	-0.148311	-0.0783432	-0.0767308	0.0697842	-0.0826944	-0.0939416	-0.0998326		44.746	0.603254	0.331538	0.0334881	0.660777	0.473878	0.637738	0.521462	0.442454	-0.0539358		44.746	0.449414	1.12928	0.109468	0.60171	0.493482	0.157335	1.33857	1.83053	1.03602	0.856458	0.842713		44.746	0.028698	0.0500341	0.0450673	0.0897092	0.0237355	0.0191391	0.121232	0.172886	-0.0603046	-0.121923
45.531	-0.0495823	-0.181378	-0.0684561	-0.0646006	0.0129003	-0.0170917	-0.0774174	-0.0805714		45.531	0.719195	0.438642	0.0354683	0.628551	0.52151	0.668372	0.638737	0.422178	-0.0406598		45.531	0.452574	1.11418	0.113898	0.628367	0.495359	0.172087	1.29531	1.77004	0.987195	0.890226	0.778799		45.531	0.0651098	0.0331688	0.0410087	0.0410097	0.0304459	0.0269771	0.089032	0.162586	-0.0901823	-0.0494492
46.316	-0.132776	-0.180159	-0.0617418	-0.180244	0.0717647	-0.024362	-0.103354	-0.03412		46.316	0.764719	0.386471	0.00631814	0.643697	0.55222	0.740198	0.583408	0.424957	-0.0895036		46.316	0.456566	1.12928	0.0923411	0.555435	0.530177	0.196463	1.33344	1.78848	1.04967	0.93107	0.688122		46.316	0.0183834	0.00537619	0.0473595	-0.00706464	0.00876959	0.0341036	0.121106	0.0719761	-0.0707176	-0.0654893
47.101	-0.133709	-0.187573	-0.0572044	-0.0888609	0.0575002	0.00522086	-0.0920595	-0.126189		47.101	0.73008	0.380586	0.00917546	0.654439	0.493167	0.779997	0.688137	0.450574	-0.0412567		47.101	0.464333	1.12928	0.11074	0.629207	0.491802	0.208408	1.36784	1.78857	1.07318	1.16122	0.754061		47.101	0.00289064	0.00869752	0.0208863	-0.0163044	0.0130576	0.0405314	0.041061	0.173611	-0.0736061	-0.0886691
47.886	-0.106062	-0.152728	-0.0836922	-0.126807	0.0509838	-0.0328337	-0.15244	-0.0237153		47.886	0.704841	0.396634	0.017898	0.784521	0.516502	0.719463	0.603501	0.488174	0.0090279		47.886	0.454146	1.12928	0.0960208	0.634706	0.590985	0.206045	1.37725	1.78654	0.994672	0.965061	0.702413		47.886	0.0818037	0.015067	0.0627442	-0.01862	0.0377129	0.0303053	0.0921107	0.113087	-0.0800268	-0.104024
48.671	-0.150162	-0.181866	-0.0981167	-0.14647	0.0514239	-0.00158299	-0.132359	-0.114856		48.671	0.801079	0.379703	0.00877464	0.798324	0.596744	0.734349	0.677747	0.444104	-0.0389718		48.671	0.44721	1.12928	0.103871	0.665643	0.371635	0.226769	1.32555	1.7523	0.882236	0.925068	0.816948		48.671	0.0682165	0.0465546	0.0485311	0.04578	0.0136144	0.0325665	0.0993783	0.131156	-0.0497075	-0.060599
49.456	-0.160084	-0.162622	-0.0714815	-0.166239	0.033769	-0.00338391	-0.0953712	-0.107666		49.456	0.872291	0.416846	0.0257557	0.865782	0.588086	0.835721	0.67047	0.438721	-0.0397951		49.456	0.449486	1.12928	0.124509	0.6983	0.574778	0.217504	1.3725	1.82774	0.938822	1.07514	0.770142		49.456	0.0803128	0.0412347	0.012294	-0.0322829	0.0490314	0.0153662	0.133547	0.0863286	-0.0620708	-0.0837788
50.241	-0.0645928	-0.185622	-0.0921776	-0.186892	0.0504559	-0.0564466	-0.0974282	-0.0983801		50.241	0.842471	0.445863	0.0239763	0.99957	0.549975	0.815087	0.677208	0.456088	-0.036049		50.241	0.458354	1.12742	0.109943	0.663123	0.562064	0.193804	1.36237	1.78905	0.886201	1.06332	0.850519		50.241	-0.00203972	0.0133271	0.0721177	0.0121558	0.0153687	0.0333668	0.0550411	0.116343	-0.0852702	-0.0947493
51.026	-0.0736248	-0.231494	-0.0366927	-0.145904	-0.0250953	0.0287672	-0.0761274	-0.148665		51.026	0.806826	0.400889	-0.0140719	0.906064	0.623557	0.796175	0.770739	0.49156	-0.0494488		51.026	0.460413	1.12507	0.115171	0.678142	0.572473	0.226495	1.36164	1.76439	0.951056	0.926994	0.743937		51.026	0.0421604	0.0236793	0.0851417	-0.080172	0.0334807	0.0507069	0.0860042	0.1508	-0.0863556	-0.131002
51.811	-0.0895676	-0.181722	-0.137185	-0.113475	0.0939112	-0.0167248	-0.06926	-0.166474		51.811	0.81342	0.400866	0.00396217	1.02148	0.620424	0.781339	0.741457	0.480814	-0.0547798		51.811	0.450822	1.12928	0.114083	0.684801	0.533801	0.205517	1.39604	1.78258	1.02039	1.103	0.78816		51.811	0.0521031	0.000688961	0.0437257	-0.00873219	0.0253226	0.0169922	0.134808	0.171488	-0.0901455	-0.0930049
52.596	-0.137992	-0.234161	-0.088488	-0.184876	-0.0142648	-0.0494761	-0.0689111	-0.146736		52.596	0.888022	0.440249	0.0284754	0.960632	0.657425	0.834303	0.719771	0.508775	-0.0345259		52.596	0.465236	1.12928	0.112825	0.69322	0.562294	0.25334	1.43856	1.75909	0.988724	1.08181	0.77695		52.596	-0.00067271	0.0180288	0.0250297	-0.0321901	0.0212993	0.0261387	0.043862	0.121157	-0.0778743	-0.119526
53.381	-0.0461051	-0.221428	-0.0557287	-0.16829	0.0630921	0.0259321	-0.105516	-0.164807		53.381	0.963576	0.462182	0.0209685	1.03453	0.614997	0.8341	0.760987	0.501959	-0.0761449		53.381	0.45196	1.12928	0.11836	0.69412	0.556991	0.296837	1.44506	1.7543	1.01268	0.975182	0.783935		53.381	-0.0227518	0.0245707	0.107404	-0.0431669	0.0345109	0.0350691	0.120878	0.179505	-0.103447	-0.0569639
54.166	-0.124593	-0.253606	-0.0510069	-0.19591	-0.0324041	0.00555418	-0.0539899	-0.136594		54.166	0.926395	0.432101	0.00920073	1.06091	0.664504	0.814505	0.75415	0.465857	-0.0443237		54.166	0.451671	1.12039	0.116536	0.69206	0.502178	0.306122	1.42511	1.74767	1.01671	1.13694	0.786429		54.166	-0.0476888	0.00816564	0.067142	-0.0838538	0.0091735	0.0447235	0.112677	0.119529	-0.107219	-0.0928421
54.951	-0.0815534	-0.208408	-0.131356	-0.130662	0.064368	-0.0881973	-0.148709	-0.140355		54.951	0.935293	0.405189	0.0225225	1.10301	0.646201	0.746958	0.754297	0.483354	-0.0634865		54.951	0.450551	1.12343	0.115064	0.702779	0.588975	0.272165	1.42085	1.79134	0.979831	1.13323	0.862375		54.951	0.055085	0.0329674	0.0583461	-0.0303378	0.0173036	0.0351072	0.0921864	0.158286	-0.0735693	-0.101596
55.736	-0.0698928	-0.181908	-0.100183	-0.130768	0.0911809	-0.116546	-0.13853	-0.175307		55.736	0.845888	0.420784	0.0231615	1.36269	0.611988	0.858835	0.75687	0.501481	-0.0926528		55.736	0.447409	1.12928	0.121488	0.706239	0.599945	0.290779	1.39077	1.81127	1.00034	1.05244	0.829889		55.736	0.0153587	0.0148943	0.0378673	-0.0304535	0.0165799	0.0256051	0.0786354	0.13158	-0.0766785	-0.0638917
56.521	-0.0531442	-0.245432	-0.178208	-0.247331	0.0537141	-0.00365069	-0.160807	-0.155593		56.521	0.938365	0.453739	-0.00232911	1.35125	0.669067	0.846101	0.762163	0.53526	-0.0517951		56.521	0.454363	1.12597	0.119035	0.709699	0.60179	0.264989	1.47777	1.80965	0.980114	1.13623	0.810463		56.521	-0.0407717	0.0117744	0.0223978	-0.049072	0.0192388	0.0178688	0.0571354	0.122626	-0.116399	-0.0758566
57.306	-0.132013	-0.230146	-0.160463	-0.222363	0.0991064	-0.0420386	-0.0941862	-0.207663		57.306	0.996494	0.409264	0.018412	1.22896	0.629082	0.927446	0.773876	0.501959	-0.101751		57.306	0.46464	1.11379	0.130151	0.670822	0.603041	0.245974	1.44331	1.8053	0.787359	1.14648	0.946713		57.306	0.0857808	-0.00332242	0.00594319	0.00217509	0.0280653	0.00855715	0.079998	0.132961	-0.0948001	-0.0294318
58.091	-0.0668822	-0.2103	-0.142017	-0.23711	-0.0208691	-0.0779582	-0.16269	-0.190592		58.091	1.02549	0.406751	-0.0102621	1.30012	0.622916	0.934484	0.785368	0.45561	-0.0793971		58.091	0.446235	1.12064	0.114221	0.705059	0.561635	0.279488	1.45776	1.82402	0.798065	1.18495	0.921828		58.091	0.0166428	-0.0198427	0.0561726	-0.0122054	0.0195033	0.0307879	0.0325314	0.123457	-0.0801556	-0.0998515
58.876	-0.0960982	-0.191387	-0.118554	-0.245173	0.0389208	-0.0681532	-0.145711	-0.21433		58.876	1.00375	0.435541	-0.0181448	1.48408	0.6259	0.894533	0.780026	0.517199	-0.0906562		58.876	0.463954	1.11489	0.112457	0.711118	0.634993	0.356098	1.41698	1.8066	0.782828	1.21523	0.912379		58.876	0.00980772	-0.0080815	0.0494142	-0.0119507	0.0184315	0.0419923	0.00270416	0.128147	-0.105526	-0.041804
59.661	-0.106233	-0.21476	-0.153048	-0.129672	0.102937	-0.0388701	-0.0778707	-0.190711		59.661	1.00695	0.306437	0.0084612	1.40781	0.646793	0.964359	0.78331	0.533046	-0.0498193		59.661	0.455446	1.12214	0.127606	0.718938	0.701566	0.356246	1.44363	1.78559	0.830238	1.15325	0.883092		59.661	0.00376006	-0.0305828	-0.0197317	-0.0438616	-0.0171109	0.0309659	0.0901679	0.0830192	-0.0741396	-0.0927931
60.446	-0.10513	-0.20934	-0.144194	-0.140635	0.0622554	-0.0217943	-0.128594	-0.200711		60.446	0.99562	0.388395	0.0266708	1.50314	0.537296	0.98603	0.787304	0.507994	-0.0636099		60.446	0.451328	1.12928	0.124539	0.69304	0.663487	0.298377	1.45179	1.77188	0.762776	1.18975	0.928314		60.446	0.0305617	0.0198548	0.0100525	0.00814968	-0.02048	0.00162112	0.0495652	0.103955	-0.0935123	-0.0617401
61.231	-0.0917732	-0.237746	-0.212997	-0.24436	0.0134283	-0.041038	-0.125039	-0.193164		61.231	1.04144	0.418114	-0.00103822	1.65632	0.656191	0.846709	0.760006	0.616561	-0.0935583		61.231	0.446072	1.10827	0.123726	0.708999	0.640231	0.33531	1.41675	1.78531	0.754053	1.24985	1.02489		61.231	0.0753004	-0.00251736	-0.00436419	-0.0151001	-0.0159833	0.0379907	0.0486312	0.14227	-0.0579129	-0.0928746
62.016	-0.0814688	-0.238994	-0.15065	-0.1731	0.0276936	-0.108409	-0.0940114	-0.236686		62.016	1.01871	0.3441	-0.0168289	1.55723	0.594351	0.899318	0.803623	0.583671	-0.0569617		62.016	0.459817	1.12928	0.109789	0.719717	0.64616	0.316337	1.48782	1.77823	0.717972	1.17089	0.929811		62.016	0.0580268	0.00332024	0.0155374	-0.0312873	-0.00512423	0.0241568	0.0930447	0.104362	-0.07092	-0.0244925
62.801	-0.188536	-0.237316	-0.183594	-0.20316	-0.00272972	-0.0425056	-0.130686	-0.234401		62.801	1.06381	0.366372	-0.0127686	1.59171	0.58071	0.93218	0.801173	0.565696	-0.0616133		62.801	0.456042	1.11095	0.124248	0.716078	0.616645	0.340228	1.47008	1.80825	0.714064	1.15808	0.979169		62.801	0.0765015	-0.0201159	0.0300561	-0.0324915	-0.0213987	0.0206381	0.0075237	0.119405	-0.110714	-0.0472322
63.587	-0.155208	-0.224296	-0.151166	-0.166982	-0.0126801	-0.0889647	-0.124202	-0.216377		63.587	1.05889	0.382895	0.00822302	1.6256	0.600123	0.939269	0.805755	0.577072	-0.105209		63.587	0.44441	1.12928	0.119878	0.719717	0.63585	0.364012	1.48281	1.81495	0.770989	1.25124	0.975853		63.587	0.0741402	-0.0144365	0.0609611	-0.0348533	0.0134195	0.020943	0.102281	0.119883	-0.111634	-0.0694991
64.372	-0.152578	-0.210587	-0.125638	-0.1969	-0.053626	-0.0825613	-0.0490046	-0.226258		64.372	1.09758	0.386833	0.0172087	1.65643	0.606339	0.917648	0.789166	0.5566	-0.09749		64.372	0.452285	1.1185	0.108164	0.719358	0.616843	0.384315	1.45694	1.81466	0.717122	1.22929	0.967079		64.372	0.0531794	-0.00576657	0.00269979	-0.000812419	-0.0107904	-0.00620405	0.0352317	0.12974	-0.052688	-0.0920434
65.157	-0.120182	-0.275	-0.114423	-0.238171	-0.0209134	-0.0674194	-0.0999729	-0.209425		65.157	1.10918	0.422527	0.000678757	1.68924	0.592526	0.905951	0.804824	0.547352	-0.0251605		65.157	0.454615	1.12603	0.110173	0.717098	0.534163	0.356837	1.47693	1.82152	0.752977	1.14904	1.0209		65.157	0.0906693	-0.00277606	0.0463576	-0.062503	-0.00568103	0.0222259	0.058044	0.153578	-0.0846998	-0.0521715
65.942	-0.173398	-0.273207	-0.195067	-0.276012	0.0191958	-0.116313	-0.0832739	-0.20883		65.942	1.07017	0.401228	0.022297	1.67087	0.499014	0.958688	0.804603	0.495055	-0.0636099		65.942	0.459095	1.11106	0.119219	0.719717	0.658084	0.378954	1.47629	1.82406	0.835732	1.3026	0.871149		65.942	0.057778	-0.0105114	0.0747155	-0.0618545	-0.00132371	0.0440886	0.0897134	0.167736	-0.106409	-0.110952
66.727	-0.174247	-0.262439	-0.130618	-0.206449	0.000704175	-0.0448071	-0.0964871	-0.228782		66.727	1.06982	0.39892	0.0209558	1.91707	0.558066	0.888583	0.797448	0.527575	-0.106114		66.727	0.454471	1.12277	0.129522	0.719717	0.630118	0.358673	1.4432	1.8264	0.81636	1.15978	1.01256		66.727	0.152351	-0.0268304	0.0386653	-0.0228813	-0.011403	0.0224802	0.0248097	0.118661	-0.0734037	-0.0120388
67.512	-0.140451	-0.279086	-0.214989	-0.257975	-0.00607578	-0.0621833	-0.171266	-0.203354		67.512	0.984789	0.397313	0.0288262	1.83044	0.626122	0.948384	0.804334	0.590358	-0.0743132		67.512	0.458408	1.10255	0.100069	0.719717	0.754468	0.343879	1.45266	1.8172	0.840433	1.37175	1.00605		67.512	0.0215731	-0.0252342	0.0602988	-0.011534	0.000945553	0.00943376	0.103769	0.102734	-0.108985	-0.0565889
68.297	-0.112805	-0.275588	-0.208422	-0.256455	-0.0719411	-0.0960682	-0.11824	-0.211758		68.297	1.0288	0.383212	0.0105416	1.85262	0.573434	0.968536	0.805436	0.490041	-0.0563648		68.297	0.4583	1.11325	0.124708	0.715658	0.71494	0.384737	1.46213	1.84535	0.889146	1.23753	0.979111		68.297	0.0851183	-0.0292891	0.0142471	-0.107266	-0.0040802	0.0225815	0.0518868	0.0755156	-0.0906791	-0.0757424
69.082	-0.184678	-0.297369	-0.190456	-0.19004	-0.0404175	-0.166874	-0.189742	-0.200925		69.082	1.07848	0.370899	0.00722058	1.94382	0.580537	0.877267	0.798379	0.530007	-0.0397951		69.082	0.454019	1.11842	0.120093	0.719717	0.778514	0.376401	1.46702	1.85909	1.08252	1.32737	0.943338		69.082	0.077165	-0.027161	0.0332484	-0.0243632	-0.0172918	0.0262784	0.0487324	0.138217	-0.0844791	-0.0285677
69.867	-0.19108	-0.262095	-0.200417	-0.27442	-0.0683749	-0.122283	-0.127304	-0.204758		69.867	1.0618	0.391609	0.0249035	1.93491	0.539541	0.944991	0.806172	0.550261	-0.0587934		69.867	0.467024	1.08498	0.109176	0.718978	0.681308	0.425828	1.4683	1.83973	1.05001	1.18339	1.00901		69.867	-0.0216336	-0.0191382	0.0263204	-0.0595621	0.00849132	-0.00762701	0.0627629	0.0963452	-0.138623	-0.0871366
[truncated: 87 more columns]

## Sheet: Figure 6
6b and 6c	%	only larvae with mitochondria meeting duty cycle calculation criteria (see Methods) used for calculations (i.e. blank columns not factored in to calculation of duty cycle)																		6d	run lenghts shown in microns							6e
n= 12 larvae	w1118	w1118	w1118	w1118	w1118	w1118	w1118	w1118	w1118	w1118	w1118	w1118	w1118								w1118	TRPV4	TRPV4R269C	TRPV4R269C+M680K					w1118	TRPV4	TRPV4R269C	TRPV4R269C+M680K
antero	S	32.01	40	35.63	52.38		28.24	28	41.67	40.74		37.74	40.22								2.6	1.67	5.03	5.47					7.83	4.16	1.78	1.86
antero	A	64.88	60	60.78	47.62		66.98	68.71	58.33	57.02		59.18	56.03								4.45	0.87	2.6	1.19					2.38	2.57	0.99	9.02
antero	R	3.11	0	3.59	0		4.78	3.29	0	2.24		3.08	3.75								2.06	2.26	0.99	2.67					12.51	1.19	1.81	7.97
retro	S	30.83	42.87	28.13		25.88			31.77		43.48	25									2.98	0.59	1.58	5.37					2.18	1.39	0.99	2.49
retro	A	1.54	1.61	0		0			9.24		8.7	4.69									2.82	1.81	5.76	2.5					8.01	1.19	3.84	13.28
retro	R	67.63	55.52	71.88		74.12			58.49		47.83	70.31									10.01	1.67	2.7	1.28					20.91	1.58	1.22	6.56
																					5.61	0.59	4.73	0.99					3.1	1.58	2.21	0.99
n= 11 larvae	TRPV4 WT	TRPV4 WT	TRPV4 WT	TRPV4 WT	TRPV4 WT	TRPV4 WT	TRPV4 WT	TRPV4 WT	TRPV4 WT	TRPV4 WT	TRPV4 WT	TRPV4 WT									5.98	1.23	2.38	2.38					3.08	1.35	1.86	1.86
antero	S	37.7	59.17	40.43		39.18	41.27	47.19	49.38	46.22	31.15	41.76									3.17	1.67	0.79	0.99					3.66	10.76	1.86	2.21
antero	A	57.38	35	57.49		60.82	53.97	45.89	47	53.78	63.93	55.19									2.14	1.39	1.15	0.99					2.19	1.67	3.27	7.83
antero	R	4.92	5.83	2.08		0	4.76	6.93	3.62	0	4.92	3.05									0.68	1.19	5.98	1.51					15.44	3.17	2.38	1.62
retro	S	33.33	45.61	40.85	31	38.53	43.85	46.67	41.54	46.03	31.08	40.32									3.53	1.68	1.43	2.22					8.86	0.68	4.44	0.79
retro	A	7.94	8.02	5.63	7.53	3.28	0	6.67	7.69	0	0	6.45									1.04	1.19	1.39	2.06					18.41	3.03	1.98	5.58
retro	R	58.73	46.37	53.52	61.47	58.2	56.15	46.67	50.77	53.97	68.92	53.23									1.22	1.27	1.88	1.04					12.55	3.41	1.04	2.38
																					1.23	1.67	2.41	2.41					6.38	1.58	1.98	1.19
n =14	TRPV4 R269C	TRPV4 R269C	TRPV4 R269C	TRPV4 R269C	TRPV4 R269C	TRPV4 R269C	TRPV4 R269C	TRPV4 R269C	TRPV4 R269C	TRPV4 R269C	TRPV4 R269C	TRPV4 R269C	TRPV4 R269C	TRPV4 R269C	TRPV4 R269C						2.57	0.59	1.83	1.39					22.67	1.58	0.59	2.38
antero	S	43.74	50	63		52.21	61.29	75.38			51.85			43.55	47.3						4.65	2.42	1.04	1.78					4.06	1.27	1.23	5.74
antero	A	49.06	38.89	26.33		42.38	33.87	16.92			48.15			56.45	52.7						2.86	2.19	2.66	1.42					4.84	2.62	1.58	3.76
antero	R	7.21	11.11	10.66		5.41	4.84	7.69			0			0	0						2.2	0.59	0.79	3.03					1.81	2.42	1.98	3.65
retro	S		77.42	38.33	53.46	54.17			50			59.68			36.11						2.65	1.78	2.46	2.07					3.45	5.44	2.97	4.45
retro	A		17.74	20	17.69	12.5			23.33			12.9			13.89						1.63	0.79	0.99	1.07					1.66	4.02	3.83	3.37
retro	R		4.84	41.67	28.86	33.33			26.67			27.42			50						2.94	5.95	1.19	0.59					4.4	0.99	3.84	0.84
																					1.15	3.72	1.41	0.79					7.15	3.49	1.78	6.03
n= 10 larve	TRPV4 R269C+M680K	TRPV4 R269C+M680K	TRPV4 R269C+M680K	TRPV4 R269C+M680K	TRPV4 R269C+M680K	TRPV4 R269C+M680K	TRPV4 R269C+M680K	TRPV4 R269C+M680K	TRPV4 R269C+M680K	TRPV4 R269C+M680K	TRPV4 R269C+M680K										3.75	1.15	1.78	1.39					1.8	2.93	1.48	3.44
antero	S	51.46	49.18		44.2		31.82	35.3	48.44	39.76	51.14										6.72	6.21	0.87	2.47					1.07	1.19	5.24	7.85
antero	A	48.54	42.62		53.62		63.64	61.07	51.56	60.24	45.45										3.37	1.39	1.12	2.66					1.08	8.05	1.41	1.98
antero	R	0	8.2		2.17		4.55	3.62	0	0	3.41										0.79	1.58	0.79	3.93					5.51	1.62	6.16	2.38
retro	S	40.91				41.67	34.43		21.69		30.16										6.64	7.06	0.99	3.45					0.68	9.35	5.97	5.35
retro	A	0				10	6.56		10.84		0										3.25	1.65	2.61	0.84					1.76	1.63	4.36	5.95
retro	R	59.09				48.33	59.02		67.47		69.84										0.87	1.81	0.68	1.07					2.41	1.83	3.45
																					1.19	0.99	1.98	2.26					2.54	7.81
																					2.74	0.99	0.68	0.84					2.9	3.86
																					0.59	16.66	0.79	2.85					9.38	5.43
																					2.18	2.38	1.98	0.59					0.99	2.71
																					0.59	5.24	1.86	0.79					2.8	1.76
																					1.07	0.99	1.61	0.68					2.01	1.19
																					0.59	1.19	1.23	0.59					2.25	0.79
																					1.35	1.91	0.59	1.19					2.29	1.83
																					0.84	2.5	1.78	5.71					2.95	0.99
																					2.81	2.08	1.46	1.32					5.52	0.79
																					3.82	5.08	5.39	2.82					1.35	1.04
																					3.41	1.58	1.48	2.74					1.98	0.59
																					1.58	3.43	2.06	0.59					4.95	0.76
																					2.85	6.78	1.39	1.39					3.38	7.62
																					4.39	1.07	2.24	1.89					7.21	4.72
																					1.32	3.26	0.79	4.92					3.48	2.42
																					1.32	2.92	0.68	6.96					5.47	2.62
																					1.32	1.43	2.03	5.53					5.22	6.99
																					1.43	0.87	1.04	0.59					1.51	2.97
																					1.19	0.84	1.39	2.62					3.38	7.4
																					1.35	0.68	0.59	0.59					1.32	2.59
																					1.86	1.78	1.27	0.79					1.19	2.79
																					5.59	1.19	2.26	0.76					2.05	3.43
																					2.81	0.59	1.42	4.3					1.07	13.61
																					0.99	0.59	0.79	3.71					0.79	0.68
																					1.39	0.79	2.57	1.22					2.09	3.24
																					0.79	0.79	1.19	1.61					1.5	0.99
																					0.87	0.68	3.44	2.34					1.68	1.27
																					0.99	4.33	1.58	3.83					2.48	1.32
																					1.47	2.6	4.19	7.67					1.98	10.99
																					1.04	1.39	4.57	0.59					4.26	3.28
																					0.79	0.79	1.22	2.14					6.16	5.19
																					2.14	2.14	0.99	1.74					12.72	1.86
																					3.17	1.43	1.67	0.99						6.3
																					1.7	3.65	0.59	1.19						9.94
																					0.99	1.39	5.38	0.99						6.02
																					0.79	0.99	2.38	1.63						6.84
																					0.99	2.94	2.65	0.79						0.76
																					0.84	0.99	1.78	0.59						3.96
																					0.59	0.59	1.23	1.07						2.57
																					0.59	3.73	2.5	0.99						8.12
																					0.79	2.77	1.39	0.68						1.45
																					0.59	2.07	3.9							2.18
																					2.43	1.39	2.21							1.78
																					3.04	0.99	1.78							4.05
																					2.18	2.5	0.79							2.66
																					0.79	0.99	0.99							3.29
																					2.3	1.23								4.14
																					3.1	1.27								7.97
																					1.39	0.99								13.9
																					1.27	3.88								6.37
																					2.42	2.44								3.74
																					3.12	1.27								1.28
																					5.97	3.46								4.21
																					4.72	2.41								2.26
																					2.22	1.04								7.65
																					5.45	2.82
																					4.63	2.28
																					1.47	1.61
																					2.42	2.63
																					1.47	4.7
																					2.38	0.68
																					1.91	1.58
																					3.45	1.27
																					0.68	3.96
																					3.64	3.03
																					1.42	0.68
																					1.04	1.04
																					0.84	1.63
																					0.84	0.87
																					3.65	0.99
																					0.76	0.59
																					6.63	2.8
																					0.84	7.77
																					1.81	1.81
																					2.44	1.46
																					2.31	2.38
																					2.09	0.79
																					1.67
																					3.77
																					4.15
																					5.64
																					1.68
																					1.39
																					3.93
																					4.33
																					0.76
																					0.68
																					3.68
																					5.27
																					0.79
																					1.39
																					0.68
																					1.19
																					1.19
																					1.19
																					5.21
																					1.86
																					1.95
																					1.67
																					0.87
																					2.42
																					1.19
																					2.18
																					1.47
																					3.17

## Sheet: Figure 7
7b														7d																7e
w1118-DMSO															w1118-DMSO
stationary	60	73.91	52.94	67.65	70	62.96	71.05	53.33	62.86					stationary	74.36	65.38	55.17	58.33	71.43	79.41	63.16	65.63	30.43	62.96	62.07							TRPV4 R269C (low)	normal	partial abnormal	abnormal	% abnormal
anterograde	15	13.04	23.53	20.59	15	22.22	15.79	26.67	17.14					anterograde	15.38	19.23	27.59	22.22	20	8.82	21.05	15.63	34.78	18.52	20.69						w1118	no	86	0	0	0
retrograde	25	13.04	23.53	11.76	15	14.81	13.16	20	20					retrograde	10.26	15.38	17.24	19.44	8.57	11.76	15.79	18.75	34.78	18.52	17.24						UAS-miro	no	72	0	0	0
																															UAS-miro E234K	no	64	0	0	0
TRPV4-DMSO															TRPV4 R269C -DMSO																UAS-miro E234K, E354K on X	no	77	0	0	0
stationary	47.06	66.67	67.74	57.14	66.67	61.9	66.67	64.29	50	63.33				stationary	62.86	67.86	70	89.66	96.3	92.31	88	75	73.68	80.56	62.5	64.71					UAS-miro T25N	no	62	0	0	0
anterograde	23.53	23.81	16.13	19.05	16.67	23.81	14.29	17.86	22.22	16.67				anterograde	20	14.29	16.67	6.9	3.7	3.85	8	12.5	15.79	11.11	20.83	17.65					UAS-miro A20V	no	21	22	11	0.407407
retrograde	29.41	9.52	16.13	23.81	16.67	14.29	19.05	17.86	27.78	20				retrograde	17.14	17.86	13.33	3.45	0	3.85	4	12.5	10.53	8.33	16.67	17.65
																															w1118	yes	42	0	0	0
TRPV4 R269C-DMSO															w1118-GSK219																UAS-miro	yes	17	17	4	0.328947
stationary	64.52	66.67	70.83	68.42	100	57.14	76.47	68.75	78.13	60				stationary	66.67	68.29	56.52	66.67	68	63.16	50	56	66.67	63.89	70	70.83	81.48	68			UAS-miro E234K	yes	31	1	0	0.015625
anterograde	19.35	21.21	16.67	15.79	0	23.81	0	15.63	12.5	13.33				anterograde	18.52	17.07	21.74	16.67	20	21.05	29.41	20	19.44	19.44	20	12.5	11.11	20			UAS-miro E234K, E354K on X	yes	39	0	0	0
retrograde	16.13	12.12	12.5	15.79	0	19.05	23.53	15.63	9.38	26.67				retrograde	14.81	14.63	21.74	16.67	12	15.79	20.59	24	13.89	16.67	10	16.67	7.41	12			UAS-miro T25N	yes	35	0	0	0
																															UAS-miro A20V	yes	12	11	18	0.573171
w1118-GSK101															TRPV4 R269C-GSK219
stationary	74.07	67.86	55.56	68.97	56.25	63.89	55.56	62.07	78.95	74.07				stationary	62.96	63.33	64.52	76.32	75	75	77.78	65	57.58	63.33	61.76	70.59	70.37
anterograde	11.11	17.86	25.93	20.69	25	22.22	11.11	17.24	10.53	14.81				anterograde	18.52	20	19.35	13.16	10.71	16.67	11.11	20	21.21	16.67	20.59	17.65	14.81
retrograde	14.81	14.29	18.52	10.34	18.75	13.89	33.33	20.69	10.53	11.11				retrograde	18.52	16.67	16.13	10.53	14.29	8.33	11.11	15	21.21	20	17.65	11.76	14.81
TRPV4-GSK101
stationary	67.86	85.19	65.52	66.67	80	75	95	55.56	60.71	100	73.53	86.36
anterograde	14.29	3.7	13.79	14.29	15	18.75	0	27.78	21.43	0	11.76	9.09
retrograde	17.86	11.11	20.69	19.05	5	6.25	5	16.67	17.86	0	14.71	4.55
TRPV4 R269C-GSK101
stationary	70.37	96.97	100	73.68	68.18	100	100	45.45	72.22	62.5	81.25
anterograde	18.52	3.03	0	10.53	18.18	0	0	18.18	16.67	25	6.25
retrograde	11.11	0	0	15.79	13.64	0	0	36.36	11.11	12.5	12.5

## Sheet: Sup. Figure 1 
S1a										S1b	normalized TRPV4/RpII 140								S1c
full blot											TRPV4 WT	TRPV4 WT	TRPV4 R269C	TRPV4 R269C	TRPV4 R269C+M680K	TRPV4 R269C +M680K
										Ex 3-4	1	1	0.841029	0.832991	0.917663	0.917742				normal	partial	abnormal	%abnormal
										Ex 5-6	1	1	0.87651	0.842278	0.987093	0.969737			w1118	75	0	0	0
										Ex 7-8	1	1	0.858902	0.837075	0.927921	0.957744			TRPV4 WT mod	42	0	0	0
																			TRPV4 R269C mod	209	0	56	0.211
																			TRPV4 R269C+M680K mod	52	0	0	0
																			TRPV4 WT high	134	0	7	0.049
																			TRPV4 R269C high	0	0	34	1
																			TRPV4 R269C+M680K high	103	1	1	0.014
																			TRPV4 R232C 1	9	0	29	0.76
																			TRPV4 R232C 2	0	0	38	1
Molecuar Weight marker

## Sheet: Sup. Figure 2
S2c	number of crossings, distance in microns
distance from center	w1118
10	7	4	4	4	3	3	6	3
20	10	8	7	8	11	13	11	5
30	16	16	10	12	9	11	17	12
40	14	15	11	14	11	16	15	21
50	12	20	12	18	11	15	17	18
60	27	23	20	19	20	24	31	21
70	34	31	28	25	15	25	31	23
80	28	34	36	27	29	29	33	28
90	45	40	27	27	29	30	36	33
100	44	43	34	35	32	28	47	43
110	57	46	52	36	32	40	57	49
120	55	56	60	37	36	44	64	46
130	59	54	51	45	39	57	60	54
140	73	67	54	50	41	55	66	56
150	87	75	58	68	41	57	69	62
distance from center	dTRPA
10	3	1	4	6	4	3	6	2
20	6	6	5	6	12	8	9	7
30	9	10	8	13	17	20	12	13
40	13	18	17	18	18	18	18	17
50	16	14	24	18	28	20	18	12
60	22	13	27	19	32	22	26	24
70	16	20	26	17	34	25	40	31
80	21	24	32	23	41	27	42	21
90	39	30	35	26	52	28	32	23
100	39	33	37	22	50	42	52	35
110	47	43	39	45	49	37	43	34
120	45	51	53	43	55	54	50	39
130	51	56	49	45	64	56	59	40
140	60	61	50	60	68	69	75	46
150	65	57	42	59	72	64	70	44
distance from center	NachBac
10	6	3	3	3	2	3	4
20	7	10	4	6	5	7	9
30	8	8	15	9	10	11	16
40	13	12	13	11	15	13	24
50	15	17	14	16	13	15	29
60	21	24	22	20	27	22	33
70	26	26	26	25	40	31	27
80	29	30	28	32	31	36	35
90	40	26	40	35	39	28	39
100	47	35	37	27	37	40	33
110	43	51	50	35	51	40	46
120	44	55	61	43	50	58	53
130	60	56	54	46	54	57	54
140	60	68	65	46	63	51	65
150	57	65		48	70	65	59
distance from center	dORK
10	3	2	6	2	2	3	3	2	2
20	4	5	8	8	6	5	3	17	7
30	4	6	13	12	11	8	7	9	14
40	7	8	16	15	15	15	13	10	13
50	9	13	18	19	11	14	10	21	21
60	11	14	20	18	19	21	13	24	28
70	18	13	21	20	30	25	30	30	29
80	23	20	24	27	39	25	25	24	33
90	24	22	35	36	44	43	31	36	41
100	21	22	38	35	43	52	39	43	37
110	21	38	47	37	54	50	41	52	44
120	26	39	49	52	52	48	53	51	59
130	40	43	55	43	68	42	62	55	47
140	31	48	49	50	54	52	67	60	49
150	32	53	54	60	71	73	58	58	54

## Sheet: Sup. Figure 3
3c											3e	normalized to average of R269C+M680K A10 average
distance from center	w1118, 5 days										segment A	w1118
10	2	4	1	2	1	2	3	2			3	0.900986	0.854116	0.972139	0.354353	0.902961	1.07971	0.814302	0.646868	0.534491
20	5	5	6	9	5	5	6	7			4	0.739763	0.726493	0.77788	0.431152	0.810069	0.675669	0.766019	0.479997	0.418444
30	8	11	8	11	11	14	11	7			5	0.755575	0.74202	0.780984	0.557362	0.790022	0.624279	0.700515	0.573739	0.701928
40	17	9	16	9	10	16	18	10			6	0.762349	0.751902	0.770821	0.449786	0.684138	0.648844	0.557362	0.624563	0.594068
50	22	11	19	20	14	23	25	14			7	0.654208	0.689511	0.551716	0.500892	0.664093	0.620046	0.547199	0.469268	0.551434
60	26	16	16	23	19	22	26	18			8	0.773925	0.698255	0.59661	0.47915	0.661551	0.64715	0.633879	0.548327	0.539652
70	28	26	29	31	22	30	24	22			9	0.728469	0.863998	0.734962	0.665221	0.871619	0.64715	0.808656	0.688658	0.624563
80	36	23	22	24	28	36	39	30			10	1.0015	1.15567	0.968184	0.766304	1.00574	1.1887	0.717174	0.832093	0.804139
90	40	28	23	30	19	37	28	28
100	49	26	41	44	31	40	38	32			segment A	TRPV4 WT
110	43	33	52	43	30	40	45	39			3	0.676232	1.06334	0.928939		0.597176	0.594915	0.952938	0.877268
120	51	37	47	48	43	45	51	46			4	0.531387	0.699949	0.690068	0.509079	0.458536	0.616939	0.797643	0.758961
130	51	53	60	56	53	47	58	50			5	0.532797	0.778727	0.560188	0.498916	0.714345	0.532515	0.750773	0.885739
140	65	45	64	56	57	68	53	43			6	0.506256	0.690915	0.555386	0.590398	0.841974	0.626539	0.657881	0.749926
150	75	49	62	61	51	53	48	53			7	0.495246	0.634726	0.488469	0.578256	0.733552	0.601408	0.517551	0.729316
											8	0.503433	0.71322	0.580798	0.601974	0.706727	0.64715	0.536185	0.712091
											9	0.540987	0.71181	0.655621	0.726774	0.795949	0.806115	0.663527	0.876139
distance from center	R269C, 5 days										10	0.496656	1.03792	1.43294	1.06164	0.817128	0.780984	0.797927	1.14296
10	2	5	2	2	6	2	4	2
20	8	7	10	6	10	9	6	7			segment A	TRPV4 R269C
30	13	9	10	7	16	9	10	16			3	0.563858	0.781831	0.906631	0.785786	0.929221	1.01859	0.771102	0.984843	0.97016
40	9	11	17	14	9	10	17	17			4	0.712091	0.828559	0.784373	0.439623	0.786351	0.834773	0.894083	0.901833	0.843451
50	19	20	19	10	19	11	19	26			5	0.638962	0.640091	0.795104	0.411104	0.66042	0.558209	0.83661	0.86315	0.694585
60	11	20	27	13	14	17	20	28			6	0.542397	0.587575	0.571479	0.495809	0.647715	0.428329	0.751055	0.821361	0.663246
70	16	27	18	12	20	14	26	32			7	0.524891	0.49327	0.463057	0.490163	0.508798	0.735527	0.689221	0.856092	0.688939
80	25	24	22	13	24	18	30	35			8	0.402351	0.530258	0.622585	0.491857	0.618067	0.49835	0.640091	0.878396	0.629643
90	24	28	23	17	21	26	35	29			9	0.448092	0.644892	0.791432	0.718021	0.515294	0.78522	0.773363	0.877268	0.640938
100	30	31	27	14	24	22	28	44			10	0.620046	0.857786	0.851009	0.553976	0.919902	0.95548	1.13195	1.07124	0.784657
110	26	28	32	22	37	23	31	35
120	31	26	26	12	30	27	36	38			segment A	TRPV4 R269C+M680K
130	23	23	28	14	29	24	32	46			3	0.899857	0.870209	0.798775	0.606776	0.579669	0.666634	0.625692	0.616939	0.629794
140	25	29	26	12	24	27	44	42			4	0.922728	0.795104	0.641504	0.750492	0.666634	0.359151	0.659573	0.77054	0.58701
150	32	40	24	14	31	31	34	34			5	0.716327	0.687526	0.741173	0.730726	0.747103	0.443575	0.614679	0.645455	0.595481
											6	0.776185	0.594915	0.756422	0.520939	0.695998	0.709268	0.593503	0.636986	0.59435
											7	0.641222	0.513881	0.620841	0.571198	0.707574	0.625973	0.621456	0.520658	0.503999
distance from center	w1118 4 days										8	0.628233	0.611293	0.785786	0.663246	0.60254	0.755856	0.601693	0.627386	0.500892
10	6	1	2	3	2	5	1	4	2		9	0.770255	0.685269	0.898725	0.782678	0.768561	0.980045	0.768561	0.670867	0.692891
20	10	10	5	6	7	7	10	8	10		10	0.831527	0.86089	1.11021	1.02663	0.880372	1.19322	1.25844	0.994443	0.844263
30	20	13	14	12	11	16	12	7	13
40	15	19	18	16	17	22	15	15	22
50	24	19	27	18	18	23	21	20	20
60	26	18	18	21	21	27	22	28	23
70	42	29	26	22	23	23	29	25	32
80	37	31	34	31	33	38	29	31	39
90	42	31	39	34	28	39	24	39	43
100	50	30	47	43	33	48	44	41	41
110	45	48	41	47	42	54	47	47	53
120	51	56	39	53	44	64	50	45	47
130	52	48	53	62	55	71	64	50	64
140	71	63	62	66	63	65	57	58	60
150	68	65	67	65	60	80	75	74	54
distance from center	R269C, 4 days
10	3	3	2	4	6	3	9	4
20	6	12	10	11	18	9	11	9
30	15	17	14	15	20	13	20	12
40	20	20	15	17	18	21	21	11
50	21	23	16	17	24	26	25	16
60	29	17	21	35	26	27	23	20
70	31	27	32	39	33	32	39	26
80	35	35	42	32	39	32	41	30
90	45	40	42	30	40	46	40	40
100	40	32	43	52	47	55	52	31
110	58	49	42	47	49	40	47	31
120	47	49	37	47	42	57	45	39
130	60	48	48	47	49	59	65	49
140	63	47	52	60	44	63	61	45
150	78	53	46	56	52	66	65	42

[truncated: 9 more sheets: Sup. Figure 4, Sup. Figure 5, Sup. Figure 6, Sup. Figure 7, Sup. Figure 8, Sup. Figure 9, Sup Figure 10, Sup Figure 11, Sup Figure 12]
